# Supplementary material for: Beyond the Very Important Pharmacogenes (VIPs): Uncovering Shadow Pharmacogenes in the Human Drug Response Network
Source: ACS Omega. 2026 Mar 19;11(12):19333–44. doi: 10.1021/acsomega.5c12757 (PMC13044611; doi:10.1021/acsomega.5c12757)
Supplement: Supplementary file 1 [file ao5c12757_si_001.xlsx]

## Sheet: Description
Sheet	Description
VIP-list	List of VIP genes obtained from the pharmGKB website
VIP-interactome	Interactome of VIP genes
Nodes-VIP-Interactome	All genes in the VIP interactome
degree-VIPs	Degree of VIP genes
degree-all-genes	Degree of all genes in the interactome
High-freq-hubs	Node frequency in the shortest path analysis
VIPs_Funtional KS	Functional description of each VIP gene
VIP-DAVID-GO-BP	Enrichment of biological processes (GO) in the VIP interactome
VID-DAVID-KEGG-Pathway	Enrichment of KEGG pathways in the VIP interactome
TF-analysis	Analysis of transcription factors linked to VIPs
DGIdb-VIPs	DGIdb database results for the list of VIP genes
DGIdb-VIPs-analysis	Analysis of approved and unapproved drugs and their respective maximum and minimum scores in the DGIdb database for the list of VIP genes
Shadow VIPs	List of shadow VIP genes
Shadow_Funtional KS	Functional description of each shadow VIP gene
DGIdb-Shadow-VIPs	DGIdb database results for the list of shadow VIP genes
DGIdb-Shadow-VIPs-analysis	Analysis of approved and unapproved drugs and their respective maximum and minimum scores in the DGIdb database for the list of shadow VIP genes
RVIS	Residual Variation Intolerance Score (RVIS) ranks genes analysis for shadow and VIP genes

## Sheet: VIP-list
VIPs
ABCB1
ABCG2
ACE
ADRB1
ADRB2
CACNA1S
CFTR
COMT
CYP2A6
CYP2B6
CYP2C19
CYP2C8
CYP2C9
CYP2D6
CYP3A4
CYP3A5
CYP4F2
DPYD
DRD2
G6PD
GSTP1
HLA-B
IFNL3
MTHFR
RNR1
NAT2
NUDT15
RYR1
SLC19A1
SLCO1B1
TPMT
TYMS
UGT1A1
VKORC1

## Sheet: VIP-interactome
Node1	Node2
HAUS4	MOV10
HAUS4	FASN
HAUS4	TP53
HAUS4	DCTN1
HAUS4	POC5
HAUS4	XPO1
HAUS4	DMD
HAUS4	EGLN3
HAUS4	EZH2
HAUS4	GSK3B
HAUS4	VCP
HAUS4	NHLRC2
HAUS4	HOOK1
HAUS4	HTT
HAUS4	PLEKHA4
HAUS4	nsp12
HAUS4	nsp7
HAUS4	KIF14
HAUS4	EXOC4
HAUS4	KRT18
HAUS4	KRT19
HAUS4	KRT8
HAUS4	KRT23
HAUS4	HSPA1A
HAUS4	ZNF112
HAUS4	ANKRD13A
HAUS4	TOP3B
HAUS4	N
HAUS4	nsp13
HAUS4	nsp14
HAUS4	STAT3
HAUS4	EGFR
HAUS4	KRAS
HAUS4	RIT1
HAUS4	TUBB4B
HAUS4	PARK2
HAUS4	CUL3
HAUS4	CFTR
PPM1D	MDM2
PPM1D	UBC
PPM1D	DIRAS3
PPM1D	NAT2
PPM1D	KPNA2
PPM1D	KPNB1
PPM1D	PSMD4
PPM1D	RANBP2
PPM1D	HIST1H3A
PPM1D	EIF3A
PPM1D	YWHAB
PPM1D	TUBB2A
PPM1D	GPI
PPM1D	NTPCR
PPM1D	PSMC5
PPM1D	PARK7
PPM1D	TUBA1C
PPM1D	KPNA6
PPM1D	PSMC2
PPM1D	PSMD2
PPM1D	TUBB6
PPM1D	TMOD3
PPM1D	ACTN4
PPM1D	TPM4
PPM1D	PTGES3
PPM1D	TP53
PPM1D	C16orf72
PPM1D	SPPL3
PPM1D	MEN1
PPM1D	CHEK1
CNDP2	NDRG1
CNDP2	CAPN1
CNDP2	CKB
CNDP2	CSE1L
CNDP2	GNS
CNDP2	LDHA
CNDP2	LDHB
CNDP2	NPEPPS
CNDP2	PDIA3
CNDP2	RPLP2
CNDP2	DLD
CNDP2	G6PD
CNDP2	GBP2
CNDP2	GLA
CNDP2	PEPD
CNDP2	RPL23
CNDP2	SLC9A3R1
CNDP2	TGM2
CNDP2	UBFD1
CNDP2	MOV10
CNDP2	LCP1
CNDP2	NMRAL1
CNDP2	STAT3
CNDP2	NSUN2
CNDP2	HNRNPL
CNDP2	AGR2
CNDP2	VCP
CNDP2	NR2C2
CNDP2	PLEKHA4
CNDP2	ORF3a
CNDP2	NHLRC2
CNDP2	ORF10
CNDP2	BRD4
CNDP2	COPS5
CNDP2	DNAJC7
CNDP2	OGT
CNDP2	N
CNDP2	PARK2
CNDP2	IPO5
CNDP2	XPO1
CNDP2	CSDE1
CNDP2	LMNA
CNDP2	GAPDH
CNDP2	KRT18
CNDP2	P4HB
CNDP2	HSPD1
CNDP2	PABPC1
CNDP2	TPR
CNDP2	EEF2
CNDP2	ATP5A1
CNDP2	PSMA4
CNDP2	VARS
CNDP2	RPA1
CNDP2	ARCN1
CNDP2	SERPINH1
CNDP2	CAPZA1
CNDP2	COPZ1
CNDP2	WDR5
CNDP2	EIF5A
CNDP2	CCT2
CNDP2	CLTC
CNDP2	TRIM28
CNDP2	SF3B2
CNDP2	CUL4B
CNDP2	PCBP1
CNDP2	DDB1
CNDP2	UPF1
CNDP2	PAWR
CNDP2	ZRANB1
CNDP2	TIPARP
CNDP2	CCNF
CNDP2	TRIM67
CNDP2	nsp5
CNDP2	RAB4A
CNDP2	ORF8
CNDP2	EZH2
CNDP2	MAPT
CNDP2	RPA2
CNDP2	RPA3
CNDP2	SERBP1
CNDP2	FLNB
SLX4	DCAF10
SLX4	NUP188
SLX4	GLTSCR2
SLX4	PSMB4
SLX4	PGAM5
SLX4	DDB1
SLX4	VCP
SLX4	PCNA
SLX4	SPRTN
SLX4	APP
SLX4	UBC
SLX4	vpr
SLX4	NBN
SLX4	RPA1
SLX4	UBE2I
SLX4	SLX4
SLX4	FANCD2
SLX4	EGLN3
SLX4	E6
SLX4	RNF4
SLX4	ESR2
SLX4	TP53BP1
SLX4	KIAA1429
SLX4	DCD
SLX4	PIP
SLX4	BRD4
SLX4	CDC73
SLX4	FAM32A
SLX4	FANCI
SLX4	PDS5A
SLX4	PDS5B
SLX4	PRPF6
SLX4	GTF2F1
SLX4	GTF2F2
SLX4	KIF23
SLX4	SIRT1
SLX4	DCLRE1A
SLX4	UBTF
SLX4	ZNF462
SLX4	ZNF518A
SLX4	RBMX
SLX4	RPS4X
SLX4	WDR5
SLX4	AP1B1
SLX4	AP1M1
SLX4	AP2A1
SLX4	AP2A2
SLX4	AP2B1
SLX4	AP2M1
SLX4	AP3M1
SLX4	CENPB
SLX4	CLINT1
SLX4	CTR9
SLX4	DHX30
SLX4	GSK3B
SLX4	HSD17B4
SLX4	IQGAP3
SLX4	KBTBD7
SLX4	MDN1
SLX4	NCAPH2
SLX4	NDUFA9
SLX4	KPNA5
SLX4	RANBP2
SLX4	SEC23A
SLX4	SUPT16H
SLX4	SPPL3
SLX4	RPA3
SLX4	TRIM25
SLX4	ACACA
SLX4	PC
SLX4	FASN
SLX4	MCCC1
SLX4	CCT8
SLX4	DSP
SLX4	HSPA1A
SLX4	PKM
SLX4	TUBB
SLX4	TUBA1B
SLX4	TUBB4B
SLX4	TUBA1A
SLX4	ACTG1
SLX4	HSPA8
SLX4	ACTB
SLX4	DSG1
SLX4	JUP
SLX4	TUBB2A
SLX4	PRDX1
SLX4	EEF1A1
SLX4	HSP90AB1
SLX4	HNRNPF
SLX4	ANXA2
SLX4	HSPA5
SLX4	HSPD1
SLX4	KHSRP
SLX4	HNRNPK
SLX4	PARP1
SLX4	GTF2I
SLX4	PRKDC
SLX4	ATP5A1
SLX4	EEF2
SLX4	HNRNPA1
SLX4	UBA1
SLX4	HSPA6
SLX4	RPS3
SLX4	HNRNPU
SLX4	VIM
SLX4	PCBP2
SLX4	ENO1
SLX4	HSP90AA1
SLX4	TUBB8
SLX4	PCBP1
SLX4	EIF4A1
SLX4	NONO
SLX4	PPP2R2A
SLX4	ATP5B
SLX4	FLNA
SLX4	FABP5
SLX4	RAN
SLX4	SERPINB3
SLX4	PRDX2
SLX4	TRIM28
SLX4	CCAR2
SLX4	HNRNPH1
SLX4	TUBB6
SLX4	RPL18
SLX4	SLC25A5
SLX4	GAPDH
SLX4	TPI1
SLX4	GNB2L1
SLX4	TUFM
SLX4	HSPA9
SLX4	RPS3A
SLX4	SF3B1
SLX4	MCM7
SLX4	MED23
SLX4	CLTC
SLX4	HBB
SLX4	TAGLN2
SLX4	CCT3
SLX4	KPNB1
SLX4	DSC1
SLX4	TARDBP
SLX4	CCT4
SLX4	CCT2
SLX4	DDX3X
SLX4	GPATCH1
SLX4	DDX5
SLX4	IPO7
SLX4	MTHFD1
SLX4	CAND1
SLX4	LMNA
SLX4	CAD
SLX4	SERPINB4
SLX4	CSE1L
SLX4	CSTA
SLX4	CFL1
SLX4	PARK7
SLX4	RPL13
SLX4	RPS8
SLX4	LDHB
SLX4	CAPZB
SLX4	RPL3
SLX4	EEF1G
SLX4	MLH1
SLX4	HNRNPL
SLX4	ATP1A1
SLX4	SERPINA1
SLX4	ATP2A2
SLX4	GART
SLX4	NCL
SLX4	NUP155
SLX4	UBR5
SLX4	DYNC1H1
SLX4	S100A9
SLX4	RPL8
SLX4	S100A8
SLX4	NPM1
SLX4	CTSD
SLX4	SERPINB12
SLX4	RPS6
SLX4	CCT5
SLX4	BUB3
SLX4	NCCRP1
SLX4	SERBP1
SLX4	RPL7
SLX4	HNRNPM
SLX4	AHCY
SLX4	PHGDH
SLX4	PSMC5
SLX4	LDHA
SLX4	CIAPIN1
SLX4	DUT
SLX4	CSTB
SLX4	ALDOA
SLX4	TGM1
SLX4	C1orf35
SLX4	OGT
SLX4	PCMT1
SLX4	SF3B2
SLX4	IPO8
SLX4	RARS
SLX4	GCN1L1
SLX4	EFTUD2
SLX4	SFPQ
SLX4	HSP90B1
SLX4	ATP6V1A
SLX4	RPL19
SLX4	HIST1H4A
SLX4	RPL11
SLX4	TXN
SLX4	RPL10
SLX4	RPS20
SLX4	SPECC1
SLX4	RPL14
SLX4	DDX39B
SLX4	PTBP1
SLX4	RPS5
SLX4	RPLP0
SLX4	G6PD
SLX4	CKB
SLX4	RPL4
SLX4	PEPD
SLX4	CALML5
SLX4	SEC24C
SLX4	GSDMA
SLX4	AZGP1
SLX4	IGHG1
SLX4	EIF2S3
SLX4	TGM3
SLX4	MCM6
SLX4	TKT
SLX4	DYRK1A
SLX4	STAU1
SLX4	IGKC
SLX4	RPS2
SLX4	SDR9C7
SLX4	HSPB1
SLX4	PSMA3
SLX4	RPS16
SLX4	HDLBP
SLX4	IRS4
SLX4	WDR83
SLX4	ACTN4
SLX4	CXorf56
SLX4	DHX9
SLX4	HSPH1
SLX4	PHB2
SLX4	ALDH18A1
SLX4	AIMP2
SLX4	VARS
SLX4	KPNA2
SLX4	FUS
SLX4	TP53
SLX4	PPIA
CAPZA1	ARRB2
CAPZA1	CUL3
CAPZA1	ARHGAP17
CAPZA1	LRRK2
CAPZA1	BAG3
CAPZA1	HSPA8
CAPZA1	MYO6
CAPZA1	CAPZB
CAPZA1	ECT2
CAPZA1	TP53BP1
CAPZA1	FN1
CAPZA1	VCAM1
CAPZA1	ITGA4
CAPZA1	PHB
CAPZA1	FBXO6
CAPZA1	CAPZA2
CAPZA1	STRAP
CAPZA1	TUBB3
CAPZA1	YWHAB
CAPZA1	CIAPIN1
CAPZA1	RPA1
CAPZA1	RPA2
CAPZA1	RPA3
CAPZA1	WWOX
CAPZA1	CBL
CAPZA1	HUWE1
CAPZA1	CUL7
CAPZA1	RPS6KB2
CAPZA1	ACTR2
CAPZA1	ARPC2
CAPZA1	LRRFIP2
CAPZA1	PSMA6
CAPZA1	PSMB3
CAPZA1	SF3B1
CAPZA1	MYO5C
CAPZA1	PSMA1
CAPZA1	PSMB6
CAPZA1	NTRK1
CAPZA1	RPGRIP1L
CAPZA1	FLNA
CAPZA1	MYH9
CAPZA1	PCDH7
CAPZA1	MAPRE1
CAPZA1	LIMA1
CAPZA1	ANLN
CAPZA1	MYO18A
CAPZA1	Actb
CAPZA1	Tpm1
CAPZA1	Tmod3
CAPZA1	Lima1
CAPZA1	Myh10
CAPZA1	MCM2
CAPZA1	CDH1
CAPZA1	PLEKHO1
CAPZA1	DCTN2
CAPZA1	DCTN1
CAPZA1	CYLD
CAPZA1	HNRNPL
CAPZA1	CFTR
CAPZA1	EGLN3
CAPZA1	PPP2R2B
CAPZA1	CTNNB1
CAPZA1	UBE2M
CAPZA1	EFTUD2
CAPZA1	AAR2
CAPZA1	TNIP2
CAPZA1	TNF
CAPZA1	ESR2
CAPZA1	LARP7
CAPZA1	RECQL4
CAPZA1	MYC
CAPZA1	CDK9
CAPZA1	KIAA1429
CAPZA1	GBF1
CAPZA1	HOOK1
CAPZA1	SCARB2
CAPZA1	GSK3B
CAPZA1	BIRC3
CAPZA1	SOX2
CAPZA1	TEX101
CAPZA1	PLEKHA4
CAPZA1	CDC42
CAPZA1	GRB2
CAPZA1	NEK4
CAPZA1	CIT
CAPZA1	CHMP4B
CAPZA1	CHMP4C
CAPZA1	KIF14
CAPZA1	KIF20A
CAPZA1	PRNP
CAPZA1	NMRAL1
CAPZA1	NINL
CAPZA1	NPC1
CAPZA1	RBM39
CAPZA1	UFL1
CAPZA1	CLTA
CAPZA1	TRIM37
CAPZA1	FZR1
CAPZA1	NAA40
CAPZA1	FHL2
CAPZA1	TNKS1BP1
CAPZA1	SVIL
CAPZA1	KIAA0196
CAPZA1	ACTR1A
CAPZA1	UBR5
CAPZA1	nsp1
CAPZA1	nsp15
CAPZA1	CCNF
CAPZA1	ACTB
CAPZA1	ACTG1
CAPZA1	ACTN4
CAPZA1	CALD1
CAPZA1	CALM3
CAPZA1	STK26
CAPZA1	VPS29
CAPZA1	VPS35
CAPZA1	SNX27
CAPZA1	PCBP1
CAPZA1	PARP1
CAPZA1	AIMP2
CAPZA1	HDAC6
CAPZA1	PSMD12
CAPZA1	IPO5
CAPZA1	DVL2
CAPZA1	CSDE1
CAPZA1	P4HB
CAPZA1	DLAT
CAPZA1	IMPDH2
CAPZA1	DDX5
CAPZA1	PTPN1
CAPZA1	MSN
CAPZA1	PSMA5
CAPZA1	PSMB5
CAPZA1	MAPK1
CAPZA1	KIF5B
CAPZA1	RDX
CAPZA1	DLST
CAPZA1	NAA10
CAPZA1	NEDD4
CAPZA1	CCT5
CAPZA1	DNM2
CAPZA1	CCT8
CAPZA1	HNRNPM
CAPZA1	ACLY
CAPZA1	RPS20
CAPZA1	HNRNPK
CAPZA1	RAB1A
CAPZA1	EIF5A
CAPZA1	CCT2
CAPZA1	CLTC
CAPZA1	SPTBN1
CAPZA1	KLC1
CAPZA1	CUL2
CAPZA1	DYNC1H1
CAPZA1	TCEB1
CAPZA1	TCEB2
CAPZA1	TAX1BP1
CAPZA1	EXOC4
CAPZA1	PDLIM5
CAPZA1	RUFY1
CAPZA1	DNAJB11
CAPZA1	LIMCH1
CAPZA1	ORF6
CAPZA1	RNF8
CAPZA1	PARK2
CAPZA1	BAP1
CAPZA1	MEN1
CAPZA1	ZRANB1
CAPZA1	DDX39B
CAPZA1	HSPA1A
CAPZA1	HSPA5
CAPZA1	TRIM67
CAPZA1	STAU1
CAPZA1	EZH2
CAPZA1	N
CAPZA1	B3GNT2
CAPZA1	UBE2H
CAPZA1	nsp6
CAPZA1	TNIP1
CAPZA1	CEBPA
CAPZA1	CEBPB
CAPZA1	TP53
CAPZA1	C9orf72
CAPZA1	HMGB3
CAPZA1	S
CAPZA1	CDC123
CYP2A6	POR
CYP2A6	CYB5A
CYP2A6	CYP2A7
CYP2A6	RABAC1
CYP2A6	C16orf72
CYP2A6	TRO
CYP2A6	EBNA1BP2
CYP2A6	ANXA2
TLR3	TRAF3
TLR3	BIRC3
TLR3	RNF123
TLR3	KIAA1429
TLR3	UNC93B1
TLR3	NPC1
TLR3	RBM39
TLR3	PIGH
TLR3	ATP2A3
TLR3	CFTR
TLR3	SQSTM1
TLR3	BSG
ORF8	TSG101
ORF8	ITGB1
ORF8	OS9
ORF8	NPTX1
ORF8	KDELC2
ORF8	PLD3
ORF8	ERP44
ORF8	FBXL12
ORF8	ADAMTS1
ORF8	HYOU1
ORF8	FKBP7
ORF8	TGFB1
ORF8	TGFBI
ORF8	SERPINE1
ORF8	TCTN3
ORF8	PDIA3
ORF8	CNNM3
ORF8	TOR1B
ORF8	FGB
ORF8	ITGA3
ORF8	PDIA6
ORF8	TRIM13
ORF8	PGRMC2
ORF8	TIMM44
ORF8	AGR2
ORF8	HTATIP2
ORF8	SPTLC1
ORF8	ERLIN1
ORF8	YKT6
ORF8	CNPY3
ORF8	CKAP4
ORF8	ERLIN2
ORF8	SEC63
ORF8	CHST14
ORF8	AP2M1
ORF8	CLPTM1
ORF8	CTSB
ORF8	CTSD
ORF8	CYB5A
ORF8	DARS
ORF8	DDOST
ORF8	DHCR7
ORF8	EIF2S1
ORF8	STT3B
ORF8	ACSL3
ORF8	ALDH3A2
ORF8	FNDC3A
ORF8	ANKLE2
ORF8	CLCC1
ORF8	UBXN4
ORF8	GANAB
ORF8	NUP210
ORF8	DNAJC16
ORF8	SUN1
ORF8	PLXNB2
ORF8	FKBP8
ORF8	GORASP2
ORF8	TOR1AIP1
ORF8	GBA
ORF8	GLA
ORF8	GLB1
ORF8	GNAS
ORF8	GNS
ORF8	GRN
ORF8	NENF
ORF8	ERO1L
ORF8	HLA-A
ORF8	HLA-B
ORF8	HLA-C
ORF8	HMOX2
ORF8	HSPA5
ORF8	APLP2
ORF8	IGF1R
ORF8	APP
ORF8	ITGA2
ORF8	ITGAV
ORF8	ITGB4
ORF8	ITGB5
ORF8	ITPR3
ORF8	MIA3
ORF8	ARF4
ORF8	LAMA3
ORF8	LAMA5
ORF8	LAMC2
ORF8	LGALS3BP
ORF8	LMAN1
ORF8	LOXL2
ORF8	LRPAP1
ORF8	MFI2
ORF8	ABCC1
ORF8	ATP1B3
ORF8	ATP2A2
ORF8	P4HA1
ORF8	P4HB
ORF8	TXNDC12
ORF8	SAR1B
ORF8	UBE2J1
ORF8	RAB14
ORF8	ERGIC3
ORF8	SARAF
ORF8	ERAP1
ORF8	PON2
ORF8	POR
ORF8	PPIB
ORF8	TOR4A
ORF8	CDKAL1
ORF8	AUP1
ORF8	TMEM57
ORF8	LRRC59
ORF8	VEZT
ORF8	NDC1
ORF8	TMEM30A
ORF8	PRKCSH
ORF8	PSAP
ORF8	B2M
ORF8	UGGT1
ORF8	CCDC47
ORF8	APMAP
ORF8	SLC39A10
ORF8	STIM2
ORF8	PTPN1
ORF8	RAC2
ORF8	RCN1
ORF8	RCN2
ORF8	RPL8
ORF8	RPL9
ORF8	RPL18A
ORF8	RPL21
ORF8	RPN1
ORF8	RPN2
ORF8	RRBP1
ORF8	DNAJC1
ORF8	C16orf58
ORF8	SLC1A5
ORF8	SLC12A2
ORF8	DDRGK1
ORF8	FSCN1
ORF8	SRC
ORF8	SREBF2
ORF8	ADAM17
ORF8	TAPBP
ORF8	TFRC
ORF8	THBS1
ORF8	C1S
ORF8	HSP90B1
ORF8	TUFM
ORF8	VRK2
ORF8	CRELD1
ORF8	CAD
ORF8	DDX39B
ORF8	COLGALT1
ORF8	HHIPL2
ORF8	UBXN8
ORF8	CALR
ORF8	CALU
ORF8	ITFG1
ORF8	TMX1
ORF8	TXNDC5
ORF8	CANX
ORF8	ANTXR1
ORF8	AGPAT9
ORF8	SERPINH1
ORF8	RAB11A
ORF8	SGPL1
ORF8	STBD1
ORF8	VAPB
ORF8	VAPA
ORF8	COPB2
ORF8	GPR56
ORF8	TXNL1
ORF8	TM9SF2
ORF8	ABCG2
ORF8	TECR
ORF8	SEC22B
ORF8	MINPP1
ORF8	PDIA4
ORF8	EDEM1
ORF8	ACACA
ORF8	PTRF
ORF8	CCT2
ORF8	CCT3
ORF8	CCT5
ORF8	CLPTM1L
ORF8	DCLK1
ORF8	EDF1
ORF8	ETFB
ORF8	FAU
ORF8	GINM1
ORF8	HIST1H1C
ORF8	LMNA
ORF8	NF2
ORF8	NOL7
ORF8	PCCB
ORF8	C14orf169
ORF8	RPL13
ORF8	RPL19
ORF8	RPL28
ORF8	RPL35
ORF8	RPL36
ORF8	RPL4
ORF8	RPS10
ORF8	RPS13
ORF8	RPS16
ORF8	RPS18
ORF8	RPS19
ORF8	RPS25
ORF8	RPS26
ORF8	RPS3A
ORF8	RPS4X
ORF8	SLC9A3R2
ORF8	SQSTM1
ORF8	SRP14
ORF8	ACADVL
ORF8	ACSL4
ORF8	ADCY9
ORF8	AGPAT6
ORF8	AHCY
ORF8	ANXA1
ORF8	ARL6IP5
ORF8	ARPC2
ORF8	ATP13A1
ORF8	ATP6AP2
ORF8	ATP6V0A2
ORF8	BAG6
ORF8	BCAP31
ORF8	TMEM259
ORF8	C1orf27
ORF8	TMEM230
ORF8	THEM6
ORF8	CAMLG
ORF8	CBR1
ORF8	CERS2
ORF8	CLGN
ORF8	DNAJB12
ORF8	EMD
ORF8	ESYT1
ORF8	RMDN3
ORF8	GGCX
ORF8	IDH3A
ORF8	ISOC1
ORF8	ITPR2
ORF8	KTN1
ORF8	LEMD3
ORF8	LPGAT1
ORF8	MTDH
ORF8	PDZD8
ORF8	POLDIP2
ORF8	PPA2
ORF8	PPIA
ORF8	PREB
ORF8	RAB7A
ORF8	RABL3
ORF8	RAC1
ORF8	RNH1
ORF8	SLC1A1
ORF8	SLC1A3
ORF8	SLC33A1
ORF8	SLC35E1
ORF8	SMPD4
ORF8	SRPR
ORF8	SSR1
ORF8	STIM1
ORF8	STX18
ORF8	STX5
ORF8	SYNE2
ORF8	TAP1
ORF8	TMEM120B
ORF8	TMEM199
ORF8	TMEM43
ORF8	EMC4
ORF8	TRPM7
ORF8	EMC2
ORF8	UCHL1
ORF8	UFSP2
ORF8	VKORC1L1
ORF8	VPS26A
ORF8	VPS35
ORF8	WFS1
ORF8	WLS
ORF8	ZMPSTE24
ORF8	ACTN4
ORF8	MYO1B
ORF8	OAT
ORF8	TP53
ORF8	PCNA
ORF8	VDAC1
ORF8	SRSF1
ORF8	DBN1
ORF8	PGRMC1
ORF8	CSE1L
ORF8	RHOA
ORF8	PHB2
ORF8	DNAJB11
ORF8	MYO6
ORF8	TOMM70A
ORF8	MYO1D
ORF8	LDHA
ORF8	GAPDH
ORF8	TPM3
ORF8	RPSA
ORF8	HNRNPA1
ORF8	CALM2
ORF8	DLAT
ORF8	TOP1
ORF8	MTHFD1
ORF8	SLC25A6
ORF8	LMNB1
ORF8	CFL1
ORF8	GK
ORF8	VDAC2
ORF8	SSR4
ORF8	TMEM33
ORF8	ARPC4
ORF8	ACTB
ORF8	ACTR3
ORF8	ACTR2
ORF8	GNB2L1
ORF8	TPM4
ORF8	SPTBN1
ORF8	SPTAN1
ORF8	PPA1
ORF8	HSD17B12
ORF8	ACTBL2
ORF8	YTHDF3
ORF8	RBM14
ORF8	SFXN1
ORF8	TMOD3
ORF8	SAE1
ORF8	YTHDF2
ORF8	DDX39A
ORF8	DDX3X
ORF8	PHGDH
ORF8	PLOD3
ORF8	HSPA4L
ORF8	BAG2
ORF8	KRT14
ORF8	KRT1
ORF8	KRT19
ORF8	SNRPA
ORF8	PARP1
ORF8	ACTN1
ORF8	KRT10
ORF8	PKM
ORF8	EIF2S2
ORF8	GART
ORF8	TARS
ORF8	PRDX6
ORF8	KRT9
ORF8	KRT2
ORF8	EIF2S3
ORF8	IQGAP1
ORF8	QARS
ORF8	HSD17B4
ORF8	NCBP2
ORF8	RBM11
ORF8	EIF4A1
ORF8	AP2B1
ORF8	NCBP1
ORF8	TARDBP
ORF8	MYH14
ORF8	PABPC5
ORF8	GRPEL1
ORF8	CORO1C
ORF8	C14orf166
ORF8	LRRFIP2
ORF8	MAPK1
ORF8	RAD23B
ORF8	AURKB
ORF8	PTGES2
ORF8	CCAR2
ORF8	C19orf10
ORF8	ZNF622
ORF8	SP1
ORF8	TRIM27
ORF8	TNC
ORF8	UBR4
ORF8	LAMB3
ORF8	ALB
ORF8	EEF1A1
ORF8	TUBA1B
ORF8	TUBB
ORF8	FLNA
ORF8	HNRNPA2B1
ORF8	RPL23
ORF8	IGF2BP3
ORF8	MOV10
ORF8	EIF3G
ORF8	EIF4H
ORF8	IGF2BP2
ORF8	DDX20
ORF8	USP10
ORF8	DDX1
ORF8	PABPC4
ORF8	KRT40
ORF8	EIF3A
ORF8	AP3M1
ORF8	PEG10
ORF8	UPF1
ORF8	ATXN2L
ORF8	PABPC1
ORF8	YBX1
ORF8	FAM120A
ORF8	GIPC1
ORF8	MMS19
ORF8	SPECC1L
ORF8	TRAF2
ORF8	KRT81
ORF8	DNAJC7
ORF8	FLNC
ORF8	GCN1L1
ORF8	USP9X
ORF8	ATXN10
ORF8	TJP2
ORF8	KIF5B
ORF8	TES
ORF8	VARS
ORF8	EIF3F
ORF8	EIF3E
ORF8	YWHAB
ORF8	MYH10
ORF8	RANBP1
ORF8	FASN
ORF8	GDI2
ORF8	PGD
ORF8	EIF3I
ORF8	DCTN2
ORF8	EIF4A2
ORF8	TRIM25
ORF8	AIMP2
ORF8	EDC4
ORF8	EIF3M
ORF8	EIF3L
ORF8	EIF3K
ORF8	PRRC2C
ORF8	WDR1
ORF8	STAU1
ORF8	PAK4
ORF8	CALM1
ORF8	PYGB
ORF8	VCL
ORF8	DNAJA1
ORF8	STAT1
ORF8	KPNA2
ORF8	COPA
ORF8	EIF5
ORF8	MYL6
ORF8	FLNB
ORF8	MYH9
ORF8	RBMX
ORF8	RPS9
ORF8	FXR2
ORF8	RPS20
ORF8	RPS7
ORF8	RPS6
ORF8	UBXN1
ORF8	AHNAK
ORF8	ARHGAP5
ORF8	MAPRE1
ORF8	DYNC1H1
ORF8	LASP1
ORF8	KPNB1
ORF8	EEA1
ORF8	RPS27L
ORF8	EEF2
ORF8	PDLIM5
ORF8	RPS12
ORF8	RPS11
ORF8	PDLIM7
ORF8	SERBP1
ORF8	TLN1
ORF8	HNRNPDL
ORF8	PCBP1
ORF8	PCBP2
ORF8	CSDE1
ORF8	RPS2
ORF8	RPS3
ORF8	RPS14
ORF8	RPL24
ORF8	DAZAP1
ORF8	DDX5
ORF8	HDLBP
ORF8	EEF1G
ORF8	EEF1D
ORF8	LIMS1
ORF8	TUBB4B
ORF8	CEP170
ORF8	HSPA8
ORF8	CDC37
ORF8	STRAP
ORF8	PURB
ORF8	CLIC1
ORF8	DNAJA2
ORF8	PFDN1
ORF8	TBCA
ORF8	VPS4B
ORF8	EPRS
ORF8	CAST
ORF8	EEF1B2
ORF8	RDX
ORF8	HNRNPU
ORF8	HNMT
ORF8	RALY
ORF8	YWHAG
ORF8	TUBB3
ORF8	HNRNPC
ORF8	FAF2
ORF8	WNK1
ORF8	SRP68
ORF8	SNX9
ORF8	ATP1A1
ORF8	PCMT1
ORF8	MCCC1
ORF8	HSPD1
ORF8	ENO1
ORF8	HSPA9
ORF8	IRS4
ORF8	XPO1
ORF8	ATP5B
ORF8	RPS17
ORF8	XRCC5
ORF8	HUWE1
HSPH1	CFL1
HSPH1	UBA1
HSPH1	PGK1
HSPH1	MYC
HSPH1	CUL3
HSPH1	HSP90AA1
HSPH1	HSP90AB1
HSPH1	ATF2
HSPH1	DAB2
HSPH1	env
HSPH1	CFTR
HSPH1	FBXO6
HSPH1	TARDBP
HSPH1	CTNNA1
HSPH1	DPYSL2
HSPH1	HIST1H4A
HSPH1	HSPA4
HSPH1	ILK
HSPH1	SAMHD1
HSPH1	SEC23A
HSPH1	SF1
HSPH1	XPO7
HSPH1	HSPA8
HSPH1	HUWE1
HSPH1	NF2
HSPH1	RPS6KB2
HSPH1	CCT2
HSPH1	DNAJA1
HSPH1	DNAJA2
HSPH1	DNAJB1
HSPH1	DNAJB4
HSPH1	HSPA2
HSPH1	EZR
HSPH1	GRPEL1
HSPH1	HSPA9
HSPH1	HSPE1
HSPH1	MSN
HSPH1	PSMB5
HSPH1	RDX
HSPH1	TAGLN2
HSPH1	USP7
HSPH1	NTRK1
HSPH1	HSPA5
HSPH1	MCM2
HSPH1	CYLD
HSPH1	DLD
HSPH1	ESR1
HSPH1	ACO2
HSPH1	EGLN3
HSPH1	RMND5A
HSPH1	TGFB1
HSPH1	CTNNB1
HSPH1	JUP
HSPH1	MAP2K1
HSPH1	UBE2M
HSPH1	EFTUD2
HSPH1	AAR2
HSPH1	TNIP2
HSPH1	ESR2
HSPH1	HEXIM1
HSPH1	MEPCE
HSPH1	LARP7
HSPH1	RNF123
HSPH1	PPT1
HSPH1	AGR2
HSPH1	WWOX
HSPH1	RECQL4
HSPH1	METTL3
HSPH1	KIAA1429
HSPH1	LRRK2
HSPH1	PHB
HSPH1	NR2C2
HSPH1	GBF1
HSPH1	HOOK1
HSPH1	MB21D1
HSPH1	GSK3B
HSPH1	BIRC3
HSPH1	LMBR1L
HSPH1	WWP2
HSPH1	PLEKHA4
HSPH1	N
HSPH1	PTEN
HSPH1	CAV2
HSPH1	CSK
HSPH1	SH3GL3
HSPH1	SHC1
HSPH1	SNCA
HSPH1	SRC
HSPH1	EMC2
HSPH1	ANLN
HSPH1	KIF14
HSPH1	FASN
HSPH1	AIMP2
HSPH1	COPS5
HSPH1	RBM39
HSPH1	RIN3
HSPH1	DNAJC7
HSPH1	SPOP
HSPH1	PARK2
HSPH1	UFL1
HSPH1	DDRGK1
HSPH1	TP53
HSPH1	FZR1
HSPH1	NAA40
HSPH1	SPRTN
HSPH1	nsp15
HSPH1	CCNF
HSPH1	NBR1
HSPH1	SQSTM1
HSPH1	SP1
HSPH1	ATG9A
HSPH1	CLTA
HSPH1	DNAJB6
HSPH1	GDI2
HSPH1	HGS
HSPH1	HSPA1B
HSPH1	HSPA1L
HSPH1	RAB4A
HSPH1	VCP
HSPH1	PSMD14
HSPH1	HDAC6
HSPH1	PSMD11
HSPH1	PSMD12
HSPH1	IPO5
HSPH1	PSMD3
HSPH1	FLNB
HSPH1	TRIM16
HSPH1	TPM3
HSPH1	VIM
HSPH1	IMPDH2
HSPH1	RNH1
HSPH1	PRKAR2A
HSPH1	CTPS1
HSPH1	PSMC3
HSPH1	MYL12A
HSPH1	TGM2
HSPH1	HNRNPA2B1
HSPH1	YWHAQ
HSPH1	CAD
HSPH1	PPP2R1A
HSPH1	YWHAB
HSPH1	SFN
HSPH1	KIF5B
HSPH1	MYH9
HSPH1	PSMC2
HSPH1	LRPPRC
HSPH1	PSMC4
HSPH1	RPS10
HSPH1	PSMD7
HSPH1	HNRNPF
HSPH1	YWHAG
HSPH1	PSMC5
HSPH1	PSMC6
HSPH1	PPP2CB
HSPH1	PPP2R2A
HSPH1	YWHAH
HSPH1	KLC1
HSPH1	NCBP1
HSPH1	ACACA
HSPH1	PSMD2
HSPH1	TRIM28
HSPH1	DYNC1I2
HSPH1	DYNC1H1
HSPH1	GANAB
HSPH1	TCEB2
HSPH1	CNN3
HSPH1	ADRM1
HSPH1	CDC37
HSPH1	CCAR2
HSPH1	PSMD1
HSPH1	GOPC
HSPH1	STK26
HSPH1	LIMA1
HSPH1	LRRFIP2
HSPH1	ARFGEF1
HSPH1	MAP1B
HSPH1	BAP1
HSPH1	ZRANB1
HSPH1	S
HSPH1	LOXL2
HSPH1	HSPA1A
HSPH1	TIPARP
HSPH1	EPHA8
HSPH1	EGFR
HSPH1	C16orf72
HSPH1	RAF1
HSPH1	RUFY1
HSPH1	TRIM67
HSPH1	STAU1
HSPH1	PLK4
HSPH1	FNDC3A
HSPH1	HSF1
HSPH1	MOB3C
HSPH1	TGOLN2
HSPH1	EZH2
HSPH1	RPA1
HSPH1	RPA2
HSPH1	RPA3
HSPH1	B3GNT2
HSPH1	UBE2H
HSPH1	TNIP1
HSPH1	FBXO22
HSPH1	nsp1
HSPH1	ORF10
HSPH1	MYO6
HSPH1	ARHGDIA
HSPH1	RPS3
HSPH1	HSPA4L
HSPH1	RPS15
HSPH1	CEBPA
HSPH1	CEBPB
HSPH1	SERBP1
HSPH1	C9orf72
HSPH1	CDC123
HSPH1	nsp12
HSPH1	M
HSPH1	ORF6
HSPH1	nsp3
PRKAA1	MTOR
PRKAA1	FNIP1
PRKAA1	CFTR
PRKAA1	SUPT16H
PRKAA1	FXR2
PRKAA1	PARP1
PRKAA1	RPL35
PRKAA1	HSP90AA1
PRKAA1	HSPA4
PRKAA1	TUBA1A
PRKAA1	CDC37
PRKAA1	YWHAZ
PRKAA1	YWHAE
PRKAA1	VCP
PRKAA1	PPP2R1B
PRKAA1	PPP2CA
PRKAA1	PSMD11
PRKAA1	CRBN
PRKAA1	RPTOR
PRKAA1	PLEKHA4
PRKAA1	HSP90AB1
PRKAA1	ACACA
PRKAA1	FKBP5
PRKAA1	EGFR
PRKAA1	STK11
PRKAA1	CTBP1
PRKAA1	TRIM27
PRKAA1	MTUS2
PRKAA1	KRT40
PRKAA1	EP300
PRKAA1	CAMKK1
PRKAA1	DCLRE1C
PRKAA1	NTRK1
PRKAA1	DVL2
PRKAA1	USP10
PRKAA1	MCM2
PRKAA1	STIM2
PRKAA1	CCKBR
PRKAA1	FANCA
PRKAA1	EFTUD2
PRKAA1	CD22
PRKAA1	BCL2L1
PRKAA1	SHC1
PRKAA1	CHEK1
PRKAA1	HDAC2
PRKAA1	BRD4
PRKAA1	TP53
PRKAA1	GNB2L1
PRKAA1	MDP1
PRKAA1	MTMR14
PRKAA1	PTP4A1
PRKAA1	nsp15
PRKAA1	PDLIM5
PRKAA1	CCDC80
PRKAA1	CNR2
PRKAA1	UBE2O
PRKAA1	INS
PRKAA1	E7
PRKAA1	TULP3
PRKAA1	LAMTOR1
PRKAA1	EDEM1
PRKAA1	DPYSL3
PRKAA1	SCRIB
PRKAA1	CERS2
PRKAA1	SUB1
PRKAA1	PRKAR2A
PRKAA1	PARK2
PRKAA1	ATP6V1B2
PRKAA1	ATP6V1A
PRKAA1	ATP6V0D1
PRKAA1	ZRANB1
PRKAA1	HSPA8
PRKAA1	TIPARP
PRKAA1	CCNF
PRKAA1	TRIM67
PRKAA1	STAU1
PRKAA1	PFN1
PRKAA1	GBF1
PRKAA1	TRAF1
PRKAA1	YWHAH
PRKAA1	TRAF2
PRKAA1	AHCY
PRKAA1	SFN
PRKAA1	YWHAB
PRKAA1	OPTN
PRKAA1	SNX27
PRKAA1	PJA2
PRKAA1	RPA1
PRKAA1	RPA2
PRKAA1	RPA3
PRKAA1	UBE2H
PRKAA1	TRIM28
PRKAA1	S
PRKAA1	ATM
EBP	APP
EBP	VKORC1
EBP	MITF
EBP	ENO1
EBP	SHMT2
EBP	MOV10
EBP	TCTN2
EBP	TCTN3
EBP	HSP90B1
EBP	Tmed2
EBP	CREB3
EBP	REEP5
EBP	VIPR1
EBP	GNAI2
EBP	STOM
EBP	EGLN3
EBP	GLP1R
EBP	RNF4
EBP	KIAA1429
EBP	VAMP3
EBP	STX7
EBP	AQP6
EBP	VAPA
EBP	PLP2
EBP	PLLP
EBP	HMOX2
EBP	FKBP8
EBP	ATP13A1
EBP	LRRC59
EBP	UNC93B1
EBP	CD81
EBP	TMEM14C
EBP	VAMP4
EBP	SERP1
EBP	ORMDL2
EBP	FAM209A
EBP	VAPB
EBP	ERGIC3
EBP	STX6
EBP	TMEM14B
EBP	C16orf58
EBP	EBP
EBP	TMEM56
EBP	CREB3L1
EBP	FCER1G
EBP	STX5
EBP	ZFPL1
EBP	TMEM100
EBP	SLC3A2
EBP	HSD17B13
EBP	NDUFA3
EBP	JAGN1
EBP	TMEM51
EBP	ARV1
EBP	YIF1A
EBP	GPR152
EBP	ARL6IP6
EBP	TMEM11
EBP	OTOP3
EBP	CYP4F2
EBP	TMEM222
EBP	TMEM120B
EBP	UBE2J1
EBP	CCDC167
EBP	PPAPDC2
EBP	SACM1L
EBP	SYNJ2BP
EBP	TREX1
EBP	FIS1
EBP	TMEM242
EBP	SMIM1
EBP	TMEM199
EBP	SEC22B
EBP	CCL4L2
EBP	nsp6
EBP	TRO
EBP	M
EBP	ORF7a
EBP	E
EBP	nsp4
EBP	ORF14
EBP	ORF7b
EBP	S
EBP	HSCB
EBP	ERGIC1
EBP	GJD3
EBP	RPN1
EBP	TTYH1
EBP	OPTN
EBP	TIPARP
EBP	RAF1
EBP	TRIM67
EBP	TGOLN2
EBP	RPA1
EBP	RPA2
EBP	RPA3
EBP	SLC10A6
EBP	RPL29
EBP	RPS19
EBP	MEN1
PON2	RUVBL2
PON2	CUL3
PON2	FBXO6
PON2	RHOA
PON2	STOM
PON2	env
PON2	ADRB2
PON2	GRB2
PON2	EGFR
PON2	TMEM30A
PON2	B3GNT2
PON2	HSPA5
PON2	MR1
PON2	RDH11
PON2	SAR1B
PON2	ITGA4
PON2	RNF130
PON2	ABCA2
PON2	KRAS
PON2	ATP6AP2
PON2	Kcnk1
PON2	Ktn1
PON2	ERBB3
PON2	UST
PON2	TRIM25
PON2	HNRNPL
PON2	CANX
PON2	KIAA1429
PON2	NDUFA9
PON2	HK1
PON2	BCKDHB
PON2	TPP1
PON2	ATP6V1A
PON2	POR
PON2	NDUFV1
PON2	NNT
PON2	NDUFS1
PON2	UQCRC1
PON2	LRPPRC
PON2	P4HA1
PON2	PTRF
PON2	UQCRC2
PON2	NDUFS3
PON2	LONP1
PON2	VCP
PON2	COMT
PON2	ATP2A2
PON2	P2RY6
PON2	SLC15A3
PON2	PLEKHA4
PON2	SH2D3C
PON2	nsp6
PON2	E
PON2	M
PON2	nsp4
PON2	ORF7a
PON2	ORF7b
PON2	E5
PON2	E5a
PON2	E5b
PON2	NPC1
PON2	NR3C1
PON2	MARCH4
PON2	LRRC59
PON2	KLRC1
PON2	PCDH20
PON2	TRAV20
PON2	TAZ
PON2	KLK5
PON2	HS2ST1
PON2	LAMB3
PON2	TGFB1
PON2	HLA-G
PON2	HLA-DQA1
PON2	CHST14
PON2	HLA-DQB1
PON2	ASIC4
PON2	CD1A
PON2	HLA-C
PON2	SPRTN
PON2	TMPRSS11B
PON2	TMPRSS4
PON2	MAP1LC3B
PON2	RAC1
PON2	CCDC47
PON2	ZRANB1
PON2	POMK
PON2	CCNF
PON2	TRIM67
PON2	TGOLN2
PON2	RNF149
PON2	HNRNPA2B1
MYO1G	TFRC
MYO1G	SVIL
MYO1G	RPL10
MYO1G	CFTR
MYO1G	NHLRC2
MYO1G	CEBPB
WRB	CAMLG
WRB	ERGIC3
WRB	TFRC
WRB	COMT
WRB	TECR
WRB	HMOX2
WRB	HTATIP2
WRB	SLC7A1
WRB	TM4SF19
WRB	APOA2
WRB	SPTSSA
WRB	CCL4L2
WRB	SLC3A2
WRB	TTYH1
WRB	EGFR
WRB	KRAS
WRB	RIT1
WRB	VAPA
WRB	VCP
WRB	CLPP
WRB	CCNF
WRB	RNF130
WRB	C9orf72
WRB	CDC123
nsp4	IDE
nsp4	NUP210
nsp4	TCTN3
nsp4	FSCN1
nsp4	HSPA5
nsp4	HLA-C
nsp4	CANX
nsp4	DDOST
nsp4	RNF5
nsp4	TMEM33
nsp4	TMEM43
nsp4	VKORC1
nsp4	HLA-A
nsp4	STT3B
nsp4	SURF4
nsp4	TM9SF2
nsp4	BAG2
nsp4	GET4
nsp4	ZMYM6NB
nsp4	OCLN
nsp4	ARPC1B
nsp4	PREB
nsp4	BCAP31
nsp4	TRIM13
nsp4	DDX39A
nsp4	STX6
nsp4	ABCC4
nsp4	ZMPSTE24
nsp4	RTN3
nsp4	PGRMC2
nsp4	EMG1
nsp4	TOMM40
nsp4	CLGN
nsp4	SEC23A
nsp4	ARL6IP5
nsp4	SPTLC1
nsp4	ARFGEF2
nsp4	ARFGEF1
nsp4	TGOLN2
nsp4	YKT6
nsp4	YME1L1
nsp4	PGRMC1
nsp4	USP19
nsp4	YIF1A
nsp4	SUGT1
nsp4	STARD3
nsp4	CKAP4
nsp4	IMMT
nsp4	ILVBL
nsp4	RAB35
nsp4	DSTN
nsp4	ERLIN2
nsp4	SUPT16H
nsp4	PRAF2
nsp4	SEC63
nsp4	AP2M1
nsp4	PDZD8
nsp4	CLPTM1
nsp4	CLTC
nsp4	COPA
nsp4	AGPAT6
nsp4	SLC25A10
nsp4	TMEM199
nsp4	CXADR
nsp4	CYB5A
nsp4	VKORC1L1
nsp4	DAD1
nsp4	DARS
nsp4	TOR1AIP2
nsp4	DHX9
nsp4	DHCR7
nsp4	DYNC1I2
nsp4	EGFR
nsp4	EIF2S1
nsp4	EIF2S3
nsp4	EIF4A1
nsp4	EMD
nsp4	STOM
nsp4	EPHX1
nsp4	ERBB2
nsp4	ACSL3
nsp4	ALDH3A2
nsp4	ALDOA
nsp4	COPG1
nsp4	FNDC3A
nsp4	SACM1L
nsp4	USP33
nsp4	PDXDC1
nsp4	ANKLE2
nsp4	CLCC1
nsp4	UBXN4
nsp4	FAF2
nsp4	SYNE2
nsp4	DNAJC16
nsp4	ESYT1
nsp4	SUN1
nsp4	TRAM1
nsp4	SLC39A14
nsp4	RPL13A
nsp4	NNT
nsp4	LEMD3
nsp4	PLD3
nsp4	PLXNB2
nsp4	FKBP8
nsp4	LPCAT4
nsp4	YIPF3
nsp4	GAPDH
nsp4	GORASP2
nsp4	TOR1AIP1
nsp4	ARFGAP3
nsp4	GDI2
nsp4	GGCX
nsp4	AMFR
nsp4	GJA1
nsp4	GHITM
nsp4	RNF149
nsp4	RABL3
nsp4	TMEM230
nsp4	ORMDL2
nsp4	SLC25A4
nsp4	SEC61A1
nsp4	CERS2
nsp4	HMOX2
nsp4	HSD17B4
nsp4	HSPA1A
nsp4	HSPA2
nsp4	HSPA4
nsp4	HSPA8
nsp4	APLP2
nsp4	UBAC2
nsp4	APP
nsp4	ITGA3
nsp4	ITGB1
nsp4	ITGB5
nsp4	ITPR2
nsp4	ITPR3
nsp4	TMEM205
nsp4	ARF4
nsp4	ARF6
nsp4	KTN1
nsp4	LDHA
nsp4	LDHB
nsp4	ARHGDIA
nsp4	LMAN1
nsp4	LMNA
nsp4	LMNB1
nsp4	ARL1
nsp4	ABCC1
nsp4	MSRA
nsp4	RPL10A
nsp4	ATP1A1
nsp4	PNP
nsp4	NPC1
nsp4	ATP2A2
nsp4	ATP2B1
nsp4	ATP2B4
nsp4	P4HB
nsp4	NSDHL
nsp4	GOLT1B
nsp4	RPS27L
nsp4	TMX2
nsp4	RDH11
nsp4	SAR1B
nsp4	HSD17B12
nsp4	EIF3L
nsp4	UBE2J1
nsp4	PTPLAD1
nsp4	RAB14
nsp4	ERGIC3
nsp4	PTRH2
nsp4	SARAF
nsp4	WWOX
nsp4	PFKL
nsp4	PFN1
nsp4	SLC25A3
nsp4	STX18
nsp4	POR
nsp4	DNAJB12
nsp4	PPIB
nsp4	TRPM7
nsp4	TOR4A
nsp4	PIGG
nsp4	CDKAL1
nsp4	C1orf27
nsp4	AUP1
nsp4	DARS2
nsp4	TMEM57
nsp4	LRRC59
nsp4	VEZT
nsp4	TTC27
nsp4	SMPD4
nsp4	NPLOC4
nsp4	NDC1
nsp4	PRKCA
nsp4	TMEM165
nsp4	ALG1
nsp4	PCDHB8
nsp4	SAR1A
nsp4	UGGT1
nsp4	TM9SF3
nsp4	PSMB5
nsp4	TOMM22
nsp4	CCDC47
nsp4	PSMD1
nsp4	PSMD2
nsp4	PSMD3
nsp4	PSMD4
nsp4	GOPC
nsp4	ATP13A1
nsp4	RTN4
nsp4	SLC39A10
nsp4	ERGIC1
nsp4	RHBDD2
nsp4	ESYT2
nsp4	NCEH1
nsp4	STIM2
nsp4	PTPN1
nsp4	PWP2
nsp4	SRPRB
nsp4	RAB1A
nsp4	RAB2A
nsp4	RAB3B
nsp4	RAB5C
nsp4	RAC1
nsp4	RAN
nsp4	RECQL
nsp4	RPL3
nsp4	RPL6
nsp4	RPL7
nsp4	RPL7A
nsp4	RPL8
nsp4	RPL9
nsp4	RPL11
nsp4	RPL12
nsp4	RPL13
nsp4	RPL15
nsp4	RPL18
nsp4	RPL18A
nsp4	RPL21
nsp4	RPL22
nsp4	RPL23A
nsp4	RPL27
nsp4	RPL30
nsp4	RPL27A
nsp4	RPL28
nsp4	RPL32
nsp4	RPL35A
nsp4	RPL36AL
nsp4	RPL37A
nsp4	RPN1
nsp4	RPN2
nsp4	RPS3
nsp4	RPS4X
nsp4	RPS6
nsp4	RPS7
nsp4	RPS8
nsp4	RPS9
nsp4	RPS11
nsp4	RPS16
nsp4	RPS23
nsp4	RPS26
nsp4	RRBP1
nsp4	SDHA
nsp4	DNAJC1
nsp4	C16orf58
nsp4	TMEM237
nsp4	MARCKSL1
nsp4	SLC1A5
nsp4	SLC7A1
nsp4	SLC12A2
nsp4	SLC16A1
nsp4	SLC19A1
nsp4	SLC25A1
nsp4	DDRGK1
nsp4	CYP4F12
nsp4	SRC
nsp4	SREBF2
nsp4	SRPR
nsp4	SSR1
nsp4	SSR3
nsp4	SSR4
nsp4	STIM1
nsp4	STX5
nsp4	TACC1
nsp4	ADAM17
nsp4	TAP2
nsp4	TFRC
nsp4	HSP90B1
nsp4	DNAJC7
nsp4	UBA52
nsp4	VDAC2
nsp4	VRK2
nsp4	WFS1
nsp4	YWHAZ
nsp4	RAB7A
nsp4	GGCT
nsp4	REEP5
nsp4	ATG9A
nsp4	CAD
nsp4	DERL1
nsp4	DDX39B
nsp4	SLC35E1
nsp4	UBXN8
nsp4	DNAJB14
nsp4	REEP4
nsp4	CLPTM1L
nsp4	TMX1
nsp4	YIPF5
nsp4	UNC93B1
nsp4	CAMLG
nsp4	SLC25A11
nsp4	ANTXR1
nsp4	FAR1
nsp4	JAGN1
nsp4	CUL2
nsp4	CUL1
nsp4	AGPAT9
nsp4	LMNB2
nsp4	TRIM5
nsp4	GFM1
nsp4	SERPINH1
nsp4	GBF1
nsp4	CDS2
nsp4	SGPL1
nsp4	RAB29
nsp4	STBD1
nsp4	GPRC5A
nsp4	AIFM1
nsp4	MYADM
nsp4	BUB3
nsp4	SLC33A1
nsp4	MTDH
nsp4	VAPB
nsp4	VAPA
nsp4	GORAB
[truncated: 159,177 more rows]

## Sheet: Nodes-VIP-Interactome
Node
MYEOV
CCAR2
LARS
GABBR1
LOC255308
CHCHD10
ARPC5L
HIST1H1C
RIT1
RGS2
ZCCHC8
ACTB
TOR1AIP1
Dnaja3
XRN2
TMEM51
nsp12
SNX9
SNORA12
S100A9
STAP2
COPG1
PLEKHB2
IPO5
RYR3
TLR3
AGT
PRKAR1A
CCDC80
THSD7A
PSMB2
SLC25A6
ADAMTS1
TONSL
FAM209A
Chmp4b
EDEM1
GMPR2
SSR3
RFC2
TCTA
CAPZB
DLAT
ZDHHC15
SLC7A1
OPRD1
ABCB7
FAU
CFTR
VHL
GMPPA
ANTXR1
TNIP2
TMEM100
SAMHD1
SLC10A1
PMVK
EZH2
PCP4L1
E6
RPA1
TOP3B
ATP5O
ECSIT
LONP1
KRTAP10-3
TRPM7
GIMAP4
HNRNPUL1
DSP
POLE
MR1
TRIM25
Tuba3a
SLCO1B3
MYOG
Tjp1
HSPA2
VCAM1
SDR9C7
PPM1H
FAM9C
HLA-G
ALB
GBP2
PSMD3
Trim69
DCAF4L2
PI4KA
C8orf86
SLC39A3
AIMP2
MYL9
PSMA8
NBN
TAS2R19
TANGO2
HSD3B7
NOL7
SEPT6
CSTB
HSP90B1
MYH8
NAP1L1
Smn1
ORF10
ANKFY1
CFL1
Dync1h1
ZNF263
CACNA1S
NDUFS3
NR2C2
BAG4
GSTP1
B3GALNT2
BDH2
FAM19A3
CCKBR
C6orf203
MFI2
SRPR
TCEB2
COQ9
ACE
FOXC1
CNN1
COL1A2
EIF4A1
ADAT1
KRT78
SEC22B
COX4I1
ANLN
SLC2A5
GRK5
MLXIPL
TAP1
KRT77
TMEM256
SNCA
PAK4
PBRM1
HHIPL2
THAP4
CMPK1
SLIRP
IPO7
ANXA3
EIF3L
DERL1
ACSL4
TEX101
MC1R
SF3B1
TUFM
CLTC
CFAP20
C14orf166
CAPNS1
GSN
TLR10
KIAA1524
SLC35A4
KRAS
CLCN3
KRT5
RHOQ
MYLK2
ETFA
RNR1
RRBP1
Ppp2cb
RPL29
PDK1
PNO1
EEF1D
NCBP2
Kpnb1
UBR5
C11orf52
REPS1
USP10
ANXA2
Myh10
RAB5B
ARF6
CLTCL1
RHOU
YWHAE
LYN
TNFSF9
APOE
LDLR
COL23A1
MRPL11
SLC25A3
PREB
C9orf64
CLPTM1L
ADCY9
MCM6
C1orf35
YWHAG
FKBP7
IGLV4-3
KCNJ1
EGLN3
DIRAS3
RPL18A
WDR45
CALML5
env
ITPR2
ZFYVE21
PCK1
APOB
FAM210B
KCNK17
CDK9
E5a
NGB
SH3GLB1
ABCC11
SPPL3
CAPN2
KRT6A
LAMP3
DUSP7
MSRB2
PAICS
RGS17
TNF
LGALS9
OS9
RAB3D
SLC3A2
TOMM70A
LXN
GRPEL1
CYP3A5
UFSP2
KDELR2
CDC27
HUWE1
FSCN1
TXNDC5
METTL9
IGHG1
HOOK1
SLC27A6
SP110
CXorf21
YME1L1
RNF130
vpr
STMN1
SLC16A1
CDC123
PMPCA
RFWD3
BAP1
PSMD1
EIF2S3
TULP3
TNIP1
KATNAL1
TANC2
KCNK5
TMEM230
PPP1R21
TPP1
RNF2
FAM162A
FHL2
BCL2L11
CLPP
HNRNPH2
STUB1
M
CANX
SH3GL2
ATP6V0D1
AP2A1
TRIM14
RPLP2
AKR7A3
SPEF1
SLC7A8
TMEM70
LDHC
UQCRC1
ATXN2L
TMEM82
ARFGEF2
KRT9
GSK3B
RBM25
MB21D1
COL21A1
DBN1
AIMP1
ABCB1
Cdh1
SNRPD3
PRDX1
HSPA5
NOD1
MYO6
HLA-C
TUBGCP2
APOA1
DPP7
KIAA0196
GNAI3
DNAJC5
ARFGEF1
EPO
CCDC47
A2M
MCM4
FLG
LGALS3
KDELC2
C1orf112
PDHX
WDR5B
PGK1
TNFSF10
SLC25A1
RAB9A
DMD
FBXO22
CHMP4B
ACTN3
RUVBL1
AP5B1
EPB41L1
EMG1
PATE1
IRAK1
TIGD6
RPL5
GSTT2B
TYROBP
OCRL
UPF2
RHOT1
SPRR1B
DEFB119
RPL10A
TPM3
SMIM21
XPO7
CNN3
GTF2F2
Hsp90ab1
GOLT1B
TMEM33
AP3D1
DLX6
PPP2R1B
TUBB2A
KTN1
DDOST
ATP1A3
EPHA1
SDHAF2
UBE2B
IPO4
Kcnk1
DFNA5
ATP5B
VPS35
TOMM40
NCAPH
Rcn2
C1orf68
RAB35
LIMS1
SORBS3
MX1
CNN2
SNRPN
ZFPL1
MYADM
SERPIND1
RHBDL1
NPLOC4
Sept6
SRD5A3
HNMT
TJP2
SOX2
STIM2
EMD
Fkbp8
FASTKD1
MSRA
C7
PEG10
HSDL2
Tcp1
CKAP4
SCARB2
GDF10
VDAC2
OPTN
EPHA8
NPC1
PRDX2
MTDH
DHX9
ARPC4
LTN1
DNAJC1
NFAM1
GPR137
PON2
CLDND1
WFS1
TMPRSS11B
CCDC167
WAPAL
MYH1
SLC52A2
CLEC4D
ZFP57
CD8A
DTL
PPP1R2
REEP4
ITGA2
RIC8B
EVL
BCAS1
TGM1
KRT17
FLNA
Ap1b1
MED12
Pcmt1
EXOC8
KRTAP1-3
RAF1
STOML2
ORF6
HIBADH
CLIC6
GPATCH1
ABCB9
NPEPPS
MLLT4
TSG101
FTH1
RAP1GAP
MYH13
HSPA4L
LCN15
MARCH1
ABCA2
RPL14
RAD51
CLN3
SLC37A1
HDAC6
VIMP
SERPINB4
TAGLN2
CD97
CIAPIN1
APOA2
RPS14
C1QBP
KCNJ3
MYH7B
RPS8
DNM1
RTN1
CYB561D1
EDC4
IDH3B
PGAP2
SERPINB10
MPC2
ARRDC1
KPNA6
STBD1
GBP5
HMOX2
HSPBP1
APOC2
PRKCG
HIGD1A
TBP
MSN
ABCC1
PFDN1
CUL5
GTF2F1
IQGAP3
RPL4
RASEF
CTSB
CHAC2
TYMS
NUP93
MINPP1
PCDHB8
FLOT1
SHROOM3
Hsph1
SLC9B1
ELOVL4
KIR3DS1
CYR61
B2M
MRPS30
VEPH1
DCD
CSE1L
CALML3
UBTF
ERLIN2
RAB1A
YWHAQ
HRAS
IMPDH2
DPM1
CCDC106
ERP44
UBE2D1
POTEI
H1FX
ZC2HC1B
LAP3
NF2
KRT40
PSMB1
IGBP1
NHLRC2
TJP1
NIT2
TUBB6
MAP1LC3B
CNDP2
UGT1A1
RPS6
GABARAPL2
EPRS
SCIN
SCN2B
MYO1D
SEPT7
GLRX5
WDR45B
NLN
CALU
GAREM
PDXDC1
APPBP2
HLA-H
TOR1B
TRAF3
LAMP1
WDR41
LDHAL6A
CYP2C19
RPL18
CAV2
KPRP
CPLX4
TRAFD1
AP2M1
Tmod3
CRYM
PSMA7
SEC61A1
NCL
HSPA9
ZBTB18
MARS
SEC24C
CSK
HNRNPU
nsp6
CTNNA1
CCDC9
CBR1
MORN3
NHLH2
GM2A
SCN3B
RGS11
RPE
MANBAL
TNRC6B
PLEKHA6
TOR4A
HAUS4
PSMA2
FBXO6
FAM134C
CCR6
CD151
ARHGAP24
MEPCE
UFM1
NUP188
SIAE
LGALS14
SLC22A17
CARD10
GJB3
RGS13
KHDRBS1
Cdc37
TUBB
KPNB1
CBL
SPRTN
TMEM45B
TM4SF19
WDR5
EPB41L4A
SAE1
TRHR
PTMA
ATP5L
ACTR1A
PBX3
VAMP5
COMT
SHC1
SLC39A1
PPP2R2B
NSUN2
HOMER3
ASIC4
SLCO1B1
SLC14A1
KBTBD7
ITM2B
SLC10A6
KRT6B
SERTAD1
TPD52
TSHR
SMC4
GNPDA1
HIP1
SFN
TXNL4A
cse1l
CUL4A
TFF2
RBM47
PLEKHO1
ATP6AP2
VEGFA
KRT74
ARRDC4
ITIH2
NCAPG
SACM1L
NDUFS1
RPN1
LRPAP1
UPF1
RPN2
RTN3
BAHCC1
METTL7B
RAC1
TRIB3
TRIM27
AP2A2
KCTD13
C2orf50
MARCKS
CDC42
RAB29
RPL24
AARS2
CBR4
FXR2
SUB1
RGS20
TRIM67
ARHGEF35
AQP4-AS1
POF1B
LCOR
BAG6
AURKA
PFAS
Psmb1
DAZ4
BCAP29
IFIT5
CWC22
MYH3
DDX58
MAPK8IP2
C6orf222
FZR1
ATP5C1
RABAC1
FUS
DNAJB12
CXorf22
TGM2
SLC35F1
LEMD3
AP1S3
MLH1
NDUFAB1
TMEM242
SKP1
ARL1
PISD
VASN
TRIOBP
STAT6
TMEM17
RIN1
UBXN8
ERBB3
CTNND1
TXNL1
SLC26A11
FGF2
USP20
GCKR
UNC13D
KRT83
YIPF3
TMCC2
ETV5
RGPD1
HPR
CSNK2A1
PCBP1
CD59
GRK1
ORF7b
TFAP2A
WT1
EXOC6
UBA52
KLK5
HPX
RGS8
CHRNA4
RPL27A
CLIC1
ADAM17
SSSCA1
EIF4H
TMX1
PDZD3
JADE1
ADRB3
nsp3ab
MEN1
PABPC1
ADCY3
HSPD1
OTOP3
SRRM1
PRAF2
PFN1
PRKACA
BMI1
TRIM37
DET1
CD63
NIPAL4
ITGA4
TRPC5
TPM1
BDKRB2
RPLP1
Ubb
TFEB
RMDN3
RPTOR
CXorf56
SLC19A3
ADAMTSL4
LOXL2
nsp4ab
PPP6R1
SYNGR2
HBB
KRT18
MDM2
PSMB5
FNIP1
SLC2A13
MYO18A
ZNF655
Grip1
LDHA
LRRC57
DNM2
POC5
ECHDC1
SUCLG2
PROKR1
COPS5
LEPROTL1
STARD3
EIF2B4
STAMBP
SUN1
CLEC4E
UBE2E1
IGKV2-24
DACH2
SMPD4
WWP2
LMBR1L
KRT26
GNAZ
CUL7
SAR1B
Klc1
UGT1A6
MGLL
OSTM1
EEF1B2
KLC1
GPRC5A
RNF149
TMEM101
INTS1
PARK7
FAM32A
AZGP1
RPL7A
TES
GALK1
GNG12
FAM91A1
FEN1
TIMM50
STX7
NMRAL1
HMGB3
CDKN2A
LOC494141
PRKDC
MYH10
Ruvbl1
PYGL
SLC25A10
Capns1
RPLP0
CAD
MCM7
RNF139
C16orf72
KRT85
ETHE1
IGF2BP2
SQSTM1
RPL13
CCDC110
ZNF69
TTBK2
MMD
MROH1
STT3B
TACC1
ATP6V1C1
PSEN1
ATP6V0B
PIGH
ORF3a
APP
CCND2
GIPC1
HTT
GNAI2
RAB14
Hspa9
ATP2B1
FANCD2
ACRV1
PDCD6
TUBB8
TIMD4
ULK3
VPS26A
SPECC1
CNR2
DCLRE1C
ATP12A
ATP6V1E1
ACTG2
CCT4
BCAS4
PPP2R2A
EEF1A1
ACTR3
RPS3
PSMA4
PRPF31
ERBB2IP
MDH2
SEC23A
TGS1
MITF
PTPLAD1
INPPL1
RPL34
SFPQ
KLK14
ACACA
TMEM14C
NTRK1
GCN1L1
DCTN2
AK8
RPL28
RHOH
CCDC146
MFSD2A
PSME2
GOT1
ATP2A3
ARRB2
EBP
CLIP2
RND2
HRH3
VTN
ITGB7
HSPA1B
RIPK4
DDX1
PSMC4
AHCY
BCKDHB
TMEM223
ITGB5
NUP205
VEGFB
TIAM1
SBDS
DYRK1A
RNH1
HEYL
LRFN4
B3GNT2
DSG2
RPL15
SLC7A10
PURB
PIGG
SERPINB12
RPS11
GRHPR
PPP1R32
UBE2V1
TRPC4
TUBG2
RPL11
ADCY8
PRKCA
SLC1A1
APOC1
RPS4Y2
KLRD1
Hspa5
COLEC12
ETFB
MEOX2
SQRDL
RAC2
E7
CA10
CDC37
CEP55
SREBF2
Tpm1
PSMA3
TUBB3
ABCC4
PDLIM3
ZNF518A
G6PD
CHST14
KRTAP10-9
UBR3
CAB39L
SEPT9
KBTBD6
Trim2
MSH4
DHX30
TAZ
ASGR1
LURAP1L
GNB1
LRRC49
ZNF622
C1orf162
GDPD2
IL1RAPL1
PDGFRA
SURF4
MSMO1
SPR
MAPK8
NUDT1
LAD1
PTGES
TRIM6
PAWR
CASP14
CYB5D2
ALPP
EREG
SEC31A
GABBR2
XPO1
AHSA1
ALDOC
Cct5
BUB3
TRIM31
RPL37A
DAAM1
TCEB1
Arrb2
ARRDC3
KRT81
CYFIP2
Pabpc1
CCDC51
RND1
DSTN
AVPR2
ATOH8
ANKRD13A
GJA1
SERPINB3
STAT1
HSPA4
CHMP1A
LILRB1
THBS1
XPO4
PLA2G2D
ITGB4
APOC4
FLOT2
RPA2
ESR2
DRD4
HEATR1
TOR1AIP2
NSDHL
NDUFA3
PZP
CDKAL1
ACSL3
GNB2L1
NAA10
VAPA
COLGALT1
GLTSCR2
SLC25A4
ZW10
DCAKD
SUGT1
A4GALT
VPS29
CYP2C8
PHLDB2
PDXK
CHMP2B
HP
RRS1
WWOX
AKAP12
HSD17B7
TBC1D9B
BCR
SLC35E1
HLA-F
PSMD2
KRT86
ZYG11B
FAR1
Cfl2
CYB5R3
ABCB4
TPRKB
ITGAV
SPTBN2
ATR
GDAP2
Psmc3
TP53
CGREF1
YTHDF1
MGAT5B
RPL31
nsp4
DDX39A
IRS4
SYNE2
NDRG1
GINS3
KRT13
TTN
RMND5A
MBD4
CLK1
TF
SIGMAR1
MYO1C
CKMT1B
TRIAP1
S1PR3
IFIT3
MAVS
SARAF
LASP1
EIF5A
SLC19A1
DNAJB11
Pcdh15
GSDMA
UBE3A
KRT24
HNRNPC
PTBP1
NAT14
SUMO4
SEC63
LMNB1
ABHD11
SPSB3
SERAC1
PVRIG
nsp7
ENPP5
UBL4A
SMYD1
KRT34
DAZAP1
ILVBL
PLP2
MAPKAP1
MBP
AKT2
USO1
MFSD12
Tap1
OLFM4
VKORC1L1
EEA1
UNC45A
LIMA1
NOX5
GNS
DDX39B
PFDN2
CEBPB
RABL3
ABCG2
COPZ1
PCDH20
POR
HSP90AB1
TTI1
SSBP1
GRIA3
RNF213
TAP2
RDH12
GOLGB1
RGS9
HTR5A
SLC4A7
P2RY6
EIF4E3
GARS
ZNF25
USPL1
STRAP
LGALS1
DARS
MOG
COASY
PSD4
SH3BGRL2
HLA-DQB1
TMEM187
SLC6A1
METTL15
PYROXD1
INTS8
NCAPD2
SNRPD2
PPP1R13L
GART
LPGAT1
PBX4
HNRNPL
RPL22
TOP1
C14orf169
AARSD1
UBXN4
LACTB2
LPPR3
PDZD8
TMEM257
SRPK1
EEF2
GET4
AGPAT6
UBAC2
SMPD2
PUF60
nsp1
SLC39A10
VPS4A
CCT3
ZDHHC4
TMEM134
IL27RA
SCRIB
S100A8
PTRF
USP19
MX2
GNA11
CDH3
STRADA
CDA
RPS5
IMMT
MED18
ERBB2
TRPC1
SIRT7
RPS7
OSGEP
LRRC37B
GSTM3
RPS2
GRN
SUPT16H
RPL7
PPP6R3
RNF41
DAB2
FLNC
DPYSL3
HCCS
CKB
FBXO15
NHS
BAG2
SERPINA1
PHB2
PGRMC2
TMEM57
SPTLC1
SCAMP1
BEST2
DYNC1LI2
PCBP3
MCM2
EWSR1
GDI1
SLC4A3
BTAF1
HNRNPH1
HARS
TXN
C21orf33
TUBA8
HSP90AA1
ATXN10
COPB1
DUT
SLC16A7
NUP210
Tro
FAM120A
TRIM29
EPHX1
MTFR2
IAH1
P4HB
PWP2
LIAS
PAK1
FCGR3A
PSMB8
STX5
SH3GL3
HLA-A
CDKN2C
Arf4
DDX3Y
ARL6IP5
PQLC2L
PSMC3
PLK4
CHUK
DYNC1H1
PJA2
TPM2
EIF5
CTR9
S
DIAPH1
TSTA3
APLP2
TAPBP
CEBPA
TJP3
TNKS
PTCD1
REL
PRRC2C
ACADVL
SEMA3E
KRT14
IGKC
ATP5H
PDS5A
SMARCD1
SYNJ2BP
MYH14
NDUFA9
REXO2
CLTB
SPATA6L
EXO1
TIPARP
ZGRF1
TRIM28
RAD23B
ATRAID
MED11
DEFA3
SNTA1
PDLIM7
HNRNPDL
ATP6V1A
DRD2
APOC3
SNX27
KRT16
TMEM63A
RPS15
MOS
DYM
KDELR1
HINT2
TOP2A
RIF1
ACTA2
CXADR
CYP3A4
CRYZ
SART3
TMUB1
SPATA19
ARMC9
HSD17B13
WLS
CYFIP1
MACF1
ALKBH7
HCVgp1
ANKLE2
RPL9
AP1S1
ATP2A2
GORASP2
RND3
IGHD
SERPING1
ZNF112
SF1
Cep85l
IKZF2
VAMP3
KRT31
GJB1
NR3C1
KIR3DL3
GNB2
HACL1
NTSR1
ACTG1
MYO1G
TPR
PTGES3
RAB3B
VPS28
HSPB6
CDKL3
EDAR
TSPAN3
PGAM5
LANCL1
FDPS
ARCN1
CALM1
GNAI1
PSMD11
ACTN2
BHLHA15
CYLD
STX1A
CD4
KRTAP5-9
EXOSC6
MARCH6
CDSN
GNL3L
GGCX
NDUFV1
CFHR5
ASPDH
PMAIP1
PRPF39
RDX
DPYD
C7orf34
ATAD3A
TMEM56
RGPD4
FGL2
LAMC2
YBX1
SYT2
Tceb1
KIF12
SLC25A24
GPX1
C1orf220
SLX4
CD9
ATP2B2
HIST1H3A
LRRC59
Prkaa2
UGGT1
PSMC2
TRIM32
SMIM1
FANCI
RCN2
RAB2A
HSCB
RPS13
POLDIP2
Ktn1
ARGLU1
HNRNPK
Esyt1
TMEM40
IL36A
MICALL2
RPS19
Hspa2
DDX41
MT1X
UBR4
CD1A
SLC7A14
TCTN3
Ruvbl2
LMNB2
KRT6C
ORF14
RABIF
PPM1D
GNB4
ACCS
NAB2
GSTO1
OR2T35
MAP3K19
RICTOR
MYO1A
SP3
CHMP4C
Pdzk1
RAB27A
C8orf33
CYP2D6
DDB1
NOD2
CDC23
VAMP4
CCNF
EIF3G
PBDC1
UBE2O
CXCR4
RMDN1
GCLM
EIF3M
HSD17B12
WDFY3
SLC1A5
CEACAM1
ACO2
PGAM1
KIF14
IPO8
GNAS
CTNNB1
RCN1
TOMM22
UQCRC2
PSMD8
IPO13
FKBP8
ZFYVE26
MISP
MSR1
PARK2
TMEM144
AARS
GNG2
RPSA
LRP2BP
SLC15A4
ATP1B3
SLC20A1
PRKAR2A
Fcna
FARSA
RAB7A
TCTN2
NEFM
SLC39A2
COPA
nsp3
BACH1
GANAB
RNF4
BACE1
RPL12
ARHGEF4
BTD
PABPC4
PABPC5
FMOD
STAT5A
UNC93B1
INIP
CALM2
YTHDF3
PPL
DNAJB6
HIATL1
NCAPH2
PHB
STAU1
KRT33B
MAPRE1
TOMM20
ERICH5
VTI1B
TGOLN2
EZR
DAD1
E5
ADCYAP1
UBA7
ADRBK2
Rab5c
KRTAP10-7
PIK3R5
TMEM246
LRRFIP2
Fat1
TFR2
SEPHS1
MAGEB2
ATP6V1B2
GPRASP2
ATP5A1
TRAM1
CLPTM1
PALB2
DNAAF5
RPS27L
TM4SF5
MOV10
PSMD4
GJC2
ATP2B4
DNAJC14
BECN1P1
ZMYM6NB
RHOG
SH3BP4
MRPL41
NBR1
Gna11
ATP2B3
TUBAL3
ARV1
MTMR2
HEATR6
IGF2BP3
NTPCR
LSP1
SLC25A11
SERPINE1
ALG1
MUSK
TBCA
ADRBK1
CCDC12
PGAM4
SVIL
YBX2
UPK3B
RNF8
SPNS1
KRT12
E
TMEM11
EPCAM
ADORA2A
ECI2
AHSG
SERP1
SI
RHBDD2
CGN
PPP1R9B
SMYD3
RAB5C
SF3B2
FN1
UGT2B7
FTL
CUL4B
PSMA6
PCDH7
SHOC2
SP1
GABRG2
ALDOA
MGP
RPL35
COMMD1
ABCA7
PRSS45
SEMG2
HLA-B
DYNC1I2
PSMB3
NDUFA5
ANK1
TRDN
CRBN
SEC22C
VIPR1
SYT12
STRBP
P4HA1
PCBP2
RAB18
FLII
PPP1R18
NHLRC3
FABP2
KRT35
TIMM44
DDI2
FLG2
KRT2
HSPA6
AMFR
YTHDF2
Tmed2
AHNAK
PLD3
RECQL
DHX35
EIF3F
CTPS1
AGR2
PGAM2
TNPO3
RAB5A
Slc9a3r1
RHOF
nsp15
COX5A
PKD1
CALM3
VDAC1
TBC1D15
PSMD7
CLCNKB
CPSF6
TMPRSS4
FASTKD2
DEGS1
PABPC3
MAT2B
SRI
TRIM21
RPS6KB2
MALAT1
ERCC6L
ISG15
Tpm3
C1orf27
SMIM7
SORL1
HAX1
NCOR2
HDAC2
XKR8
nsp14
CSHL1
NME1
BFAR
STK11
STAT3
MYO1B
Shroom3
CLN6
Psma2
ATP6V0A2
FCER1G
HAMP
APC
SLC12A2
KIF5B
CYB5A
TMEM259
TP53BP1
GJB5
Bag3
TNK1
NIPAL2
RPS9
CUL1
Cse1l
LAMB3
PNP
CD81
HSP90B3P
NOTCH2NL
CTBP2
Ufl1
GK
MYH4
ECM1
NUP155
SRP68
PRKCSH
SSTR2
Pde8a
PNMA1
SEPT11
PSMB6
ADRB2
RYR1
COPE
QARS
ST6GAL1
EPS8
Ubc
KRT7
PSCA
SPTAN1
SLC9A3R1
PRNP
HSD17B4
STK26
KPNA2
CLEC10A
MTHFD1L
TUBB4B
CAMKK1
ERH
UGDH
ARL4C
PPP4R1L
EIF2B1
DLST
MYH6
CASQ2
MIER2
NENF
HSF1
ABCB5
DQX1
DCC
SSR4
RHOC
FASN
LPCAT4
FFAR3
GCDH
AIFM1
CST1
TMEM120B
IL1R2
ARRDC5
SDHA
CYP2C9
PTGER1
PSMA1
SACS
GPRASP1
UBFD1
JAK1
MCPH1
PPP3CA
HNRNPM
C10orf107
PPP2R2D
COG6
GHITM
ORMDL2
FAM175A
GBF1
SLC17A8
YIPF5
DBNL
TSPAN7
MREG
ERGIC1
SLC22A2
IPO9
LPCAT1
TRAF1
PLEKHA4
PSMA5
Sec61a1
PRPF6
VEZT
DPF3
USP6NL
WRB
TM9SF3
PSMD14
AP3M1
MEIOB
PPA1
Actb
NAPG
CLTA
FIS1
BAG1
ACTR2
SLC25A5
CGB8
ALDH18A1
FKBP6
GLP1R
LMX1B
UCHL1
OPRM1
C9orf43
POC1B
CENPB
EGFR
AP1M1
CLASP2
FBXO11
RAN
SKP2
YWHAH
FGFR1
SPP1
CUTC
CREB3
PER2
WNT4
USP26
LINC01554
TRIM5
DHRS2
KRTAP3-3
ADSL
GDI2
VKORC1
PARP1
BCL2
RGR
SNRPA
COX4I2
HMMR
HDDC3
BMH2
HSPB1
GLA
FHL1
PDLIM5
RPL3
TMX2
GFM1
RPS23
RBBP4
UNK
NDUFA4
CERS1
NCBP1
HSD17B2
RPL21
ZRANB1
GPR152
CLCC1
TSC22D1
CLPSL1
PIP
RAC3
Lima1
ICAM1
DNAJB1
STX18
KRT84
ADRM1
CDCA8
METTL14
AP2B1
ESYT1
OTULIN
SIRT1
RARS
OBP2A
C17orf70
SYNE4
PKM
SEC16A
SLC48A1
CEP250
RPL23
GRINA
TMEM216
PCDH1
CAV3
TXNDC12
RBM11
E2F6
RPS16
KRT72
CYP4F2
SOD1
COL9A1
ARPC1B
FANCC
CSDE1
STAT4
TARS
B3GNT9
SRPRB
SOX15
ERLIN1
TMEM43
USP48
FBXO8
GPRC5B
SPTBN1
Gnb2l1
MUC1
COPB2
UFL1
LPAR1
FGG
KRT1
YWHAB
PLS3
CALR
SENP3
BRD4
AGPAT9
XRCC5
CGB
TRIM13
MYADML2
ERAP1
AAR2
PPT1
[truncated: 925 more rows]

## Sheet: degree-VIPs
Node	degree
ABCB1	53
ABCG2	59
ACE	16
ADRB1	10
ADRB2	327
CACNA1S	10
CFTR	1558
COMT	176
CYP2A6	8
CYP2B6	7
CYP2C19	4
CYP2C8	18
CYP2C9	104
CYP2D6	6
CYP3A4	18
CYP3A5	11
CYP4F2	37
DPYD	17
DRD2	98
G6PD	208
GSTP1	208
HLA-B	246
IFNL3	9
MTHFR	48
RNR1	7
NAT2	23
NUDT15	10
RYR1	31
SLC19A1	78
SLCO1B1	16
TPMT	11
TYMS	103
UGT1A1	8
VKORC1	142

## Sheet: degree-all-genes
Gene name	Degree	VIP?
CFTR	1558	1
TRIM67	1524
ZRANB1	1271
PARK2	1162
RPA1	1122
RPA3	1088
RPA2	1073
MYC	1067
PLEKHA4	1052
EGFR	1004
CUL3	919
CCNF	913
HSPA8	868
KIAA1429	865
UBE2H	838
NTRK1	825
KRAS	809
ANLN	766
TP53	762
M	744
ESR1	737
nsp6	720
S	706
KIF14	695
ESR2	694
C9orf72	685
TRIM25	684
VCP	682
BIRC3	678
EFTUD2	670
EZH2	662
BAP1	662
SERBP1	656
RAF1	652
HSPA1A	642
HSPA5	629
PHB	623
RECQL4	611
CEBPB	611
STAU1	600
DDRGK1	596
ORF7b	593
BRD4	582
CIT	580
nsp4	579
NR2C2	577
UBC	559
N	558
CANX	552
ORF6	548
ACE2	541
CDC42	540
MCM2	534
TGOLN2	532
HUWE1	527
TRIM28	525
CAPZB	524
TNIP1	523
TIPARP	522
ORF8	522
UFL1	521
HDAC6	520
WDR5	514
HIST1H4A	510
APP	506
RNF4	503
RBM39	500
AGR2	497
ORF7a	493
CYLD	481
E	476
XPO1	475
COPS5	474
KIF23	470
ORF3a	465
SQSTM1	464
RHOA	462
HEXIM1	457
FN1	455
SOX2	451
NPM1	450
FZR1	447
LMBR1L	443
HNRNPL	442
LARP7	438
LRRC59	438
HSP90AA1	438
EGLN3	436
CTNNB1	434
LMNA	433
FANCD2	432
ECT2	432
MAPT	431
AAR2	427
EP300	426
HNRNPH1	422
RPN1	421
CUL7	416
KIF20A	410
PARP1	410
ACTB	406
DDX58	405
RICTOR	405
HSP90AB1	400
CDK2	399
NAA40	394
RIT1	394
YWHAZ	393
HNRNPU	392
FASN	389
RPN2	388
CAND1	386
EMD	384
RAB7A	383
YWHAE	380
RAC1	377
CUL1	377
YWHAQ	375
WWP2	373
CEBPA	373
CHMP4B	373
MOV10	372
HNRNPA1	369
UBE2M	367
AURKB	360
CLTC	360
OGT	357
MIDN	357
HSPD1	355
SPRTN	353
CHMP4C	352
nsp5	351
DDX39B	350
PRNP	350
TOP3B	349
MYH9	349
CDK9	346
ATP1A1	345
METTL14	344
BSG	344
NCL	343
CUL4A	341
VAPA	339
FBXO6	338
EEF1A1	338
B3GNT2	337
TNIP2	336
LGALS9	336
UBQLN2	335
MEN1	334
PCBP1	334
PABPC1	331
YWHAG	330
RPS6	329
RNF113A	328
ADRB2	327	1
GAPDH	327
GSK3B	327
RAB11A	326
PDHA1	326
RPS3	323
SNCA	320
nsp13	320
BCAP31	319
HDLBP	319
LRPPRC	316
RHOG	315
SIRT7	315
PTEN	315
HSP90B1	315
HSPA9	315
EEF2	315
PTPN1	314
TRIM21	313
HNRNPM	313
ENO1	313
HSPB1	313
VIM	311
GNB2L1	311
RPS16	311
HNRNPA2B1	311
CKAP4	310
UBE2O	310
TRIM37	309
MARCKS	309
TUFM	309
CUL2	308
TFRC	307
ATP5B	307
RNF2	307
CAV1	306
FUS	306
FLNA	305
CDH1	304
IQGAP1	303
RAB5A	301
ITGA4	299
HNRNPK	298
RPL11	297
FKBP8	296
RAB5C	296
RUFY1	295
ITFG1	294
ATP5A1	294
EWSR1	294
TUBB	293
PRKDC	293
AIFM1	292
RPL5	292
RPS3A	292
CUL4B	291
VDAC1	291
ISG15	291
RPL4	290
YWHAB	289
TARDBP	289
HSF1	289
VCAM1	288
RPL7A	287
HSPA4	287
DDX3X	286
USP7	285
C1QBP	283
HDAC2	283
LMNB1	282
RPS2	281
NR3C1	280
RHOB	279
C16orf72	279
RPL10	279
RPL6	279
RPLP0	278
RAB1A	277
YWHAH	277
TUBA1A	276
MAP1B	276
CSNK2A1	275
ESYT1	275
PHB2	274
LMAN1	273
GRB2	273
RPL3	273
RPL13	272
RPS20	271
WWOX	270
RPL23	270
DHX9	270
PDZD8	269
RIN3	269
JUP	269
RNF149	268
FAF2	268
PPP2R1A	268
RPS8	267
YBX1	267
RPS19	266
AIMP2	265
CUL5	265
LAMP1	264
CCT8	263
PDIA3	263
HNRNPC	262
BAG1	261
CCT2	260
RPL31	260
DNAJA1	259
RPS4X	259
RAC2	258
RUVBL2	258
STX7	257
SSR1	257
RHOF	255
LAMTOR1	254
SLX4	254
RPS10	254
RPSA	254
CCT3	253
GJA1	253
LOXL2	253
HSCB	253
SPTAN1	253
DDB1	253
CCDC47	252
nsp12	252
RPL35	251
RAB2A	250
SPOP	250
RPL23A	250
RAB9A	249
RPS11	249
TRIM31	248
RPL7	248
TUBB4B	247
RPL12	247
RPL10A	247
RPL18	247
DERL1	246
RPS9	246
AURKA	245
RPL19	245
DLD	244
RPL14	244
nsp14	244
SOD1	244
RPL8	244
NUP155	243
RUVBL1	243
KPNB1	243
HLA-B	242	1
HCVgp1	242
SFN	240
LRRK2	240
IFITM3	239
ARF6	239
RHOC	239
BAG3	239
PSMC5	238
RPS14	238
MDM2	238
PSMA3	237
DYNC1H1	237
CAD	237
PKM	237
HIST1H3A	237
STUB1	237
nsp3	236
VAPB	236
HADHB	236
PSMD14	235
CCT4	235
EZR	235
RPS7	235
DLST	235
RAB35	234
ESYT2	234
INS	234
NEK4	234
DPP4	233
BMI1	233
HNRNPF	233
RPL27	233
PSMD2	233
PABPC4	233
CDC37	232
RPL9	232
RPL15	231
RHOD	231
IGF2BP3	231
DDX5	231
VDAC2	231
EPRS	231
UNC93B1	230
GNB2	230
RPL27A	230
DDOST	229
MAP1LC3B	229
PSMD1	229
RAC3	228
RPL13A	228
CCT5	228
AP2M1	227
DNAJA2	227
RPL30	227
ARRB2	227
EEF1G	227
TOP1	227
SLC3A2	226
ERBB2	226
FGFR1	226
RPS13	226
LAMP2	225
ACTN4	225
PFN1	224
SPTBN1	224
SEC22B	224
ACTG1	223
UBL4A	223
TOP2A	223
ARHGAP24	222
RPL22	222
CBL	221
PDIA4	221
SFPQ	221
PSMA1	220
NRAS	220
MTDH	220
IGF1R	220
COPA	220
SLC25A5	220
RPS5	219
RPS23	219
IMMT	219
SHMT2	218
RHOJ	218
SDHA	218
DSP	218
ATP5C1	218
XRCC5	218
STIM1	217
EMC2	217
LYN	217
P4HB	217
RPL36	217
RPL24	217
ANXA2	216
CLEC4E	216
TUBA1C	215
RPLP2	215
HIST1H1C	215
ATP2A2	214
RIPK4	214
RPL21	214
ACACA	214
RPS18	214
FLOT1	213
P2RY6	213
RPS25	213
RAN	213
TUBA1B	213
HSPH1	213
SSBP1	212
IMPDH2	212
PSMD3	211
CALM1	211
RPL18A	211
RPL17	211
RBM14	209
PGRMC1	209
PHGDH	209
RNF8	208
GBF1	208
CALR	208
SRSF1	208
CFL1	207
SFXN1	207
IPO5	207
UQCRC2	207
SLC25A3	207
DNAJC1	206
SEC63	206
PCDH7	206
TMPRSS11B	206
LDHA	206
GSTP1	205	1
G6PD	205	1
PSMC2	205
EIF2S3	205
LIMA1	204
DRG1	204
RBMX	204
DHX30	204
BAG2	204
RNF130	203
RPL28	203
RPS26	203
COPB2	203
STOM	202
VHL	202
KRT18	202
SRP68	202
UBR5	201
PSMD4	201
DBN1	201
CDC73	201
ITGB1	200
HLA-C	200
NONO	200
LONP1	200
CAPZA2	200
PSMC3	200
ACLY	200
GJD3	199
UPF1	198
PSMC6	198
RPS15	198
KPNA2	198
UBA52	198
RPL35A	197
DYRK1A	197
RPS12	197
GANAB	197
MOB3C	197
PRDX1	197
SEC16A	197
MYO1C	196
PPIA	196
TES	196
DCTN1	196
MYO6	195
UBA1	195
RND2	195
RHOH	195
MDH2	195
SF3B1	195
LDHB	195
nsp15	194
ALDH3A2	194
KTN1	194
nsp1	193
OCLN	192
UBE2I	192
RNF123	191
FNDC3A	191
NDUFS3	191
MAPRE1	191
ATP2A1	191
NF2	191
SF3B2	191
MSN	190
LAMP3	189
NPC1	189
SRC	189
COPE	189
MYH10	189
RANBP9	189
DDX1	189
SRPRB	188
STX6	188
PTBP1	188
EIF4A1	188
MCAM	187
PRKACA	187
UNK	187
IARS	187
AHCY	187
PCNA	187
SLC25A6	187
UBE3A	187
CSK	186
NAP1L1	186
DNAJC7	185
BAG6	185
RAB4A	185
EEF1D	185
CAPZA1	184
PPT1	184
AHSA1	184
HLA-A	184
QARS	184
PARK7	184
STX4	183
HSD3B7	183
COX4I1	183
NDUFS1	183
RBBP4	183
RRBP1	183
PSMD11	183
ILK	182
RTN4	182
RPLP1	182
LARS	182
ACSL3	182
CLPP	181
DSG2	181
EMC4	181
PLEC	181
HRAS	180
REEP5	180
KIF5B	180
SERPINH1	180
AXL	180
ALDOA	180
TPM3	180
TRIM14	179
TXN	179
TECR	179
HNRNPDL	178
SLC1A5	178
PSMC4	178
SAR1B	178
CXADR	177
PDHB	177
PSMA5	177
DVL2	177
CYB5R3	177
NCAPH	177
PSMD12	177
RPL37A	177
TCTN3	176
NBR1	176
OPTN	176
TKT	176
RPS6KB2	176
SLC25A1	176
COMT	175	1
ZFPL1	175
DDX39A	175
MCM7	175
PRDX2	175
DARS	174
DNAJB11	174
ATP6AP2	174
HGS	174
PGK1	174
HMOX2	173
ACTN1	173
RPL32	173
PSMA4	173
RPS17	173
KRT8	173
CALU	173
ACTR2	172
SRPK1	172
SRPR	172
SNRPD2	172
FLNB	172
TUBA4A	172
FLOT2	171
TUBB3	171
SNRPA	171
EIF3A	171
MAPK1	171
METTL3	170
GCN1L1	170
ATP5O	170
ARF4	170
CPSF6	170
CSE1L	170
CTNNA1	169
B3GAT1	169
TRIM5	169
CLTA	169
AHCYL1	169
ATP6V1A	169
nsp7	168
ATAD3A	168
SUPT16H	167
CLEC4D	167
DUX4	167
STT3B	166
SNRPD3	166
CORO1C	165
COPB1	165
PSMA6	165
USP9X	165
NHLRC2	165
SHC1	165
TNF	165
SPPL3	164
TPI1	164
RARS	163
ERGIC1	163
CD81	163
AP2B1	163
ITCH	163
PPIB	163
PTPLAD1	163
EIF3F	162
ORF14	162
TOMM22	162
HNRNPUL1	162
NCBP1	162
MYO1B	161
AHNAK	161
MYO18A	160
RDX	160
MTHFD1	160
ERLIN2	159
AUP1	159
RHOU	159
RPL34	159
IRS4	159
MARS	158
POR	158
SNX27	158
RALY	158
ATG9A	158
FGD5	158
CKB	158
YKT6	158
TOMM40	158
GTF2I	158
DNAJB1	158
NDUFA9	157
PGRMC2	157
GORASP2	157
GNAS	157
GARS	157
HTT	157
AP2A1	156
PCBP2	156
ADRM1	156
NSUN2	156
ATP2B1	155
PRDX6	155
PDIA6	155
HSPE1	155
RPTOR	155
RPL29	155
ALB	155
PPP1R12A	154
MTOR	154
KRT17	154
HAX1	153
PPP2CA	153
KIAA0368	153
STOML2	152
EIF2S1	152
CDKN2A	152
SAR1A	152
PLD3	152
ETFA	152
CCAR2	152
SKP1	152
ACTR3	151
CTNND1	151
FBXO22	151
PAICS	151
RPL26L1	150
VAMP3	150
TRAF2	150
GART	150
TGFB1	150
TUBB2A	150
RANBP2	150
NEDD4	150
PSMB1	149
DYNC1I2	149
FXR2	149
TOR1AIP1	148
DNAJB6	148
TMEM17	148
RRS1	148
FLII	148
STX5	148
RMDN3	147
SRP14	147
ANXA1	147
PSMB6	147
MYL6	147
HSD17B12	147
HSPA2	147
ARPC1B	147
STRAP	147
RAB3B	146
DNAJC16	146
PRRC2C	146
LEMD3	146
PSMB5	146
PLS3	146
KHDRBS1	146
PSMD7	145
PSMA7	145
STAT3	145
ACO2	145
TTN	145
SEPT9	144
PRKAR1A	144
HYOU1	144
P4HA1	144
NINL	144
FSCN1	144
SLC15A3	143
GNB1	143
USP10	143
CDKAL1	143
PUF60	143
SEC61A1	143
DCTN2	142
CTSB	142
HSPA1B	142
KHSRP	142
LGALS3	142
ARRB1	142
VKORC1	141	1
TP53BP1	141
RHOQ	141
NDUFA4	141
ARCN1	141
CSDE1	141
MAT2A	141
TMX1	141
SEC23A	141
SLC25A13	141
TMPRSS4	140
CEP250	140
IPO7	140
NDRG1	139
JPH1	139
MAVS	139
STAT1	139
PTRF	138
EIF3I	138
SF1	138
CHCHD3	138
XRN2	138
MRPS27	138
NUP93	137
EIF3G	137
SLC12A2	137
ACTR1A	137
TXNL1	137
EIF3E	137
ATP6V1B2	136
CALD1	136
ITPR3	136
DNAJC5	136
SSR4	136
UCHL1	136
UBR4	136
NDC1	136
RCN2	136
SLC25A11	136
PTGES3	136
SCRIB	135
WDR1	135
ATF2	134
AIMP1	134
HSPA6	134
EIF5	134
POMK	134
SMC4	134
NDUFS2	134
PPP2R2A	133
EIF3L	133
VRK2	133
NDUFV1	133
TJP1	133
TCEB2	133
E5a	132
ICAM1	132
ACTA2	132
NMRAL1	132
TMOD3	132
FKBP5	132
UQCRC1	131
TEX101	131
EIF2S2	131
PRPF6	131
APC	131
RAB14	131
PRPF31	131
LZTS2	131
DPYSL2	131
SP1	131
NSF	131
DHCR7	131
HSPA1L	131
H1FX	130
RPS27L	130
MAP2K1	130
IRAK1	130
PCMT1	130
EIF5A	129
vpr	129
LGALS3BP	129
TAX1BP1	129
TPM4	129
VCL	129
SRRM1	129
EEF1B2	128
SLC16A1	128
MMS19	128
PSMB2	128
HK1	128
POU5F1	128
PMPCA	128
COPG1	128
MRPL11	127
CLCC1	127
YTHDF2	127
BUB3	127
CTBP1	126
ATP1B3	126
PTRH2	126
PRKCSH	126
PPA1	125
GOLT1B	125
C21orf33	125
CAP1	125
RECQL	124
EBNA1BP2	124
PTCD3	124
TRIM27	124
SVIL	124
ZYX	124
MCM4	124
UBXN4	123
SLC4A7	123
RAD23B	123
LGALS1	123
CD44	123
VPS35	123
LNX1	123
NUP205	123
PFKL	122
TPM1	122
VARS	122
TCTN2	121
ERBB2IP	121
DLAT	121
SNAP23	121
TCOF1	121
TLN1	121
TAGLN2	121
PRKCA	121
CALM3	120
TPR	120
DNAJB12	120
ATM	120
ERBB3	120
UBE2J1	120
RPL36AL	120
ARL6IP5	120
SEC31A	120
PGAM5	120
MCM6	120
MRPL12	119
IPO4	119
MYL12A	119
ABCC1	119
PDLIM7	119
KRT1	119
RCN1	118
TOR1AIP2	118
GNAI3	118
AMFR	118
PDCD6	118
UBB	118
SUGT1	118
ANXA5	118
TIMM50	118
RBM25	118
PSMA2	117
TXNDC5	117
TUBB6	117
GNAI2	117
SLIRP	117
GPI	117
SEC23IP	116
RNH1	116
SENP3	116
ANKLE2	116
XPOT	116
HSPA4L	116
TMEM216	115
MEOX2	115
FAM120A	115
DAP3	115
MPRIP	115
GOLGB1	115
RND3	114
MYO1D	114
PAK2	114
HINT2	114
TJP2	114
SPTLC1	114
SLC33A1	114
SURF4	113
PSMB3	113
TIMM44	113
RANBP1	113
KLC1	113
TMEM33	113
SEC24C	113
GOT1	112
IGF2BP2	112
ERGIC3	112
SEC23B	112
KRT2	112
IPO9	111
RABL3	111
CLINT1	111
PPP6R3	111
AP1B1	111
IDH2	111
TARS	111
HNRNPH2	110
SCAMP1	110
PSEN1	110
NSDHL	110
ACTBL2	110
ARL1	110
TGM2	110
SYNPO	110
FLNC	110
CEP170	110
PRKAR2A	109
PI4KA	109
LMNB2	109
GRPEL1	109
ATP5H	109
LDLR	109
PSMB4	109
MLLT4	109
PGAM1	109
ATP6V0D1	108
UGGT1	108
ILVBL	108
VEZT	108
NNT	108
NCAPD2	108
GDI2	108
RTN3	108
RHOV	108
OAT	108
CAPN1	108
SIRT1	108
PREB	107
TFG	107
SEPT7	107
NDUFA5	107
ARPC2	107
UBXN1	107
DLG1	107
DCD	107
YTHDF1	106
TRIP13	106
ERLIN1	106
AP2A2	106
ALDH18A1	106
LINC01554	106
NME1	106
FAU	106
EIF3M	106
CTPS1	106
S100A9	106
ATXN2L	106
MACF1	105
USO1	105
MIA3	105
SMPD4	105
TSG101	105
PDLIM5	105
PSMD8	105
SLC25A4	105
UBE2A	105
KRT10	105
PGD	105
GOPC	105
AARS	105
CYP2C9	104	1
AARS2	104
Actb	104
CNNM3	104
C14orf166	104
MB21D1	104
CLIC1	104
SUB1	104
DDX20	104
UBXN7	104
KRT19	104
POLR2E	103
PFDN2	103
EPPK1	103
GLTSCR2	103
TNRC6B	103
ARHGDIA	103
ERH	103
STMN1	103
DPM1	103
TYMS	102	1
GFPT1	102
SMARCC2	102
MYH14	102
ALDH1B1	102
TMEM199	102
CERS2	102
SYNE2	102
EBP	101
PDGFRA	101
UBE3C	101
SPTBN2	101
MAGEB2	101
C1orf35	101
LMO7	101
SAMHD1	101
DSTN	101
TUBB8	101
DSG1	101
GFM1	100
CA9	100
SPECC1	100
ATP13A1	100
PDS5A	100
ARPC4	100
BCL2L1	100
PAK4	100
CEP55	100
COX5A	99
PDK1	99
TMEM43	99
ADCY9	99
PPP2R2B	99
LASP1	99
INPPL1	99
PMAIP1	99
BCR	99
TCEB1	99
NPEPPS	99
PFAS	99
SLC25A10	99
PTMA	99
RND1	98
HSD17B4	98
SLC39A14	98
SLC25A12	98
TNPO3	98
USP20	98
EDEM1	98
GSN	98
NUP210	98
SRSF9	98
DRD2	97	1
MICALL2	97
AKAP12	97
VAV1	97
SGPL1	97
TMEM57	97
TRPM7	97
PLXNB2	97
FANCI	97
DNM2	97
COLGALT1	97
FEN1	97
KRT14	97
NCAPG	96
BMH2	96
SLC7A1	96
DIRAS3	96
PC	96
UBQLN4	96
TOMM20	96
CTSD	96
TM9SF3	96
KRT5	96
BMH1	95
E5b	95
PAK1	95
NPLOC4	95
LRBA	95
CYFIP1	95
CTBP2	95
FARSA	95
MAPK14	95
ATIC	95
C11orf52	94
ERP44	94
UNC45A	94
UBAC2	94
CHEK1	94
KPRP	94
AQP6	93
NGB	93
JAK1	93
PRKAA1	93
TACC1	93
CLGN	93
CAMLG	93
PON2	93
PDXDC1	93
STK11	93
POLDIP2	93
TPM2	93
CLIC4	93
WDR41	93
KRT16	93
PUM1	93
REEP4	92
WDR61	92
SLC39A10	92
SACM1L	92
FASTKD2	92
FIS1	92
SSR3	92
TRIM13	92
EPHA8	91
EIF3K	91
ERO1L	91
COPG2	91
YTHDF3	91
MDN1	91
TMX2	91
SUN1	91
MLH1	91
EXOC4	91
FHL2	90
APOE	90
HEATR1	90
ZUFSP	90
STX18	90
RFC2	90
EIF4A2	90
TIAM1	90
SSSCA1	90
ZNF346	90
AP1M1	89
SBDS	89
EPB41L1	89
KRT9	89
VTI1B	89
TULP3	89
nsp3ab	89
SREBF2	89
CXCR4	88
RAB3GAP2	88
TMEM237	88
FAM134C	88
S100A8	88
RFC5	87
GSTM3	87
PTCH1	87
SFXN3	87
SARAF	87
CAT	87
MAPK8	87
RNF185	86
SUCLA2	86
NF1	86
VIPR1	86
UBTF	86
GRK5	86
PPP2CB	86
STIM2	85
PPP1R9B	85
TUBGCP2	85
CDC27	85
SKP2	85
TRIM29	85
Prkaa1	84
YME1L1	84
CTDP1	84
MCCC1	84
TMEM14B	84
DIAPH1	84
MYO5C	84
AP3D1	84
UBE2D1	84
NEFM	84
ETFB	84
C3orf52	83
Myh10	83
EPHA1	83
ADSL	83
TNKS1BP1	83
OCRL	83
env	83
MARCKSL1	83
DAZAP1	83
CALM2	82
MTHFD1L	82
TRIP12	82
YIPF5	82
PDS5B	82
MCCC2	82
AGPAT6	82
BLMH	82
RAD51	82
REL	82
FDPS	82
CLTB	81
AP3M1	81
SLC25A24	81
NBN	81
VPS26A	81
CBR1	80
ZRANB2	80
CAPN2	80
DAB2	80
ITGB5	80
CTR9	80
OTULIN	80
E5	80
STBD1	80
CHUK	80
MFN2	80
ECSIT	80
ATR	80
ERC1	80
PSME2	79
TOMM70A	79
CNDP2	79
STK26	79
LPCAT1	79
ITGAV	79
COPZ1	79
ATP2B4	79
ANKRD28	79
ABCB7	79
RAB18	79
LTN1	79
IDH3A	78
WDR11	78
CYSRT1	78
PRKCB	78
ITPR2	78
GTF2F1	78
GET4	78
AGK	78
SMARCD1	78
ATP5L	78
MAST1	78
KRT31	77
COQ9	77
DBNL	77
UFD1L	77
EEA1	77
SLC9A3R1	77
ALDH7A1	77
ACSL4	77
VPS51	77
CASP14	77
TK1	77
DYNC1LI2	77
CRBN	77
DUT	77
KRT6B	77
SLC19A1	76	1
ANKFY1	76
FAM91A1	76
USP6NL	76
RMND5A	76
BCCIP	76
FABP5	76
VAMP4	75
RDH11	75
TPTE	75
KIAA1524	75
CCND2	75
KRT6A	75
MED23	75
EDC4	75
HOOK1	74
THEM6	74
MAT2B	74
ZW10	74
CYB5A	74
E6	74
PLOD3	74
WNK1	74
ARRDC3	74
ATPIF1	74
TRIM32	74
HRNR	74
BAG4	74
C6orf203	73
VAMP5	73
PER2	73
SCARB2	73
MON2	73
RNF5	73
TTYH1	73
MTNR1A	73
PYGB	73
NUP188	73
SPECC1L	73
DES	73
SERPINB3	73
EEF1A1P5	72
DERL2	72
OS9	72
MVP	72
LCOR	72
JAGN1	72
MRPS30	72
TMEM63B	72
VASN	72
TGM3	72
ZMPSTE24	72
TXNDC12	72
GPRC5A	72
BID	72
GDI1	72
AP1G1	72
SNX9	71
Lima1	71
DDI2	71
AHCTF1	71
HARS	71
TMEM70	71
CLTCL1	71
PRAF2	71
SH3BP4	71
NAA10	71
CLPTM1	71
ACADVL	71
FTH1	71
TMEM192	71
FOXC1	71
HSPBP1	71
RNF213	70
IDE	70
PYGL	70
ARFGEF1	70
CLN3	70
SH2D3C	70
SCAMP2	70
FAM209A	70
PURB	70
PHLDB2	70
LMAN2	70
PPP6R1	70
MYH11	70
CLPTM1L	70
TNFRSF1A	70
AGPAT9	70
CMPK1	70
RAB5B	70
STRBP	70
TPP1	70
FTL	70
LRRFIP2	70
GRN	70
IPO8	70
ARGLU1	70
TF	69
TAP1	69
EIF4H	69
DET1	69
CDC23	69
MRPL41	69
CD4	69
KRT40	69
UPF2	69
EHD1	69
PNO1	69
WAPAL	69
PJA2	69
SPR	69
ZNF622	68
NTPCR	68
CRYZ	68
YIPF3	68
PPA2	68
USP19	68
E7	68
IGBP1	68
EFHD2	68
MISP	68
ATP1A3	67
FAR1	67
ARFIP1	67
CYFIP2	67
GRHPR	67
SH3GL3	67
MAPKAP1	67
MAP3K1	67
FANCA	67
C16orf58	67
TMEM165	67
PCCB	67
XPO7	67
CALML5	67
TGM1	67
TBC1D15	67
SLC1A1	66
HOXA1	66
TARS2	66
PTPRO	66
KPNA6	66
DDX41	66
SAE1	66
SNRPN	66
PWP2	66
CAPNS1	66
HCST	66
AKT2	66
TRAF3	66
ALDOC	66
PBRM1	66
MTIF3	65
TMEM51	65
RNF126	65
TELO2	65
GRK6	65
SUCLG2	65
2003-08-01	65
APOA1	65
CLASP2	65
HSDL2	65
WLS	65
TMEM120B	65
SERPINB12	65
MALAT1	65
DSC1	65
IPO11	65
ATP6V0C	64
CREB3	64
ZCCHC8	64
RIF1	64
USP33	64
USP48	64
LAP3	64
RTN1	64
SCN3B	63
GNAI1	63
EIF2B1	63
A2M	63
PRKCE	63
PSAP	63
RBM47	63
LRPAP1	63
GNL3L	63
FLG2	63
PDCL	63
ATP6V1H	62
PGM1	62
PFDN1	62
SEPT11	62
MTPN	62
CAST	62
NCBP2	62
C8orf33	62
RYK	62
RPGRIP1L	62
ANTXR1	62
VTN	62
DARS2	62
ATXN10	62
PPP1R18	62
METTL15	61
GNS	61
ECI2	61
HNRNPA1L2	61
APOB	61
GBA	61
CGN	61
S100A7	61
RRM2	61
PAWR	61
PCK1	61
FHL1	61
DNAJB4	61
PDHX	60
ATP6V0A2	60
PIGH	60
RABAC1	60
GLP1R	60
DNAAF5	60
APMAP	60
FGB	60
LPAR1	60
PPP2R1B	60
ARFGEF2	60
ARPC5L	60
ATP2A3	60
CSTA	60
KRT75	60
PPL	60
UGDH	60
ABCG2	59	1
NDUFAB1	59
SLC9A3R2	59
IQGAP3	59
ATP6V1E1	59
PDE3B	59
SAAL1	59
MED12	59
LANCL1	59
C20orf24	59
ARFGAP3	59
GABARAPL2	59
LIG4	59
ATP5J2	58
GNG12	58
GNB4	58
INTS1	58
TBCA	58
Tpm1	58
OSGEP	58
YIF1A	58
ARPC5	58
CD97	58
GLB1	58
CNR2	58
MUC1	57
PPP3CA	57
MTUS2	57
TRMT1	57
PIP	57
BCL2	57
DTL	57
HBB	57
PSMB8	57
GLO1	57
PEPD	56
SYNJ2BP	56
GSTO1	56
Rab5c	56
TPD52	56
POLE	56
ITM2B	56
VKORC1L1	56
CNPY3	56
CLN6	56
EIF2B4	56
UBE2V1	56
LIMCH1	56
IGHG1	56
B2M	55
PCBP3	55
SLC1A3	55
DNAJB2	55
ITM2C	55
KRT34	55
MTHFD2	55
RHBDD2	55
POF1B	55
ACTN2	55
UBXN8	55
SIGMAR1	55
VPS29	55
NCOR2	55
PNP	55
AZGP1	55
TBP	55
TAP2	54
OPRM1	54
ARRDC4	54
SQRDL	54
UBE2K	54
WFS1	54
CNN2	54
CDC45	54
ALDH4A1	54
ABCB1	53	1
CDS2	53
CREB3L1	53
TRIOBP	53
ITGA2	53
AHSG	53
KBTBD7	53
MTMR14	53
CHRM4	53
IDH3B	53
CAV2	53
PLK4	53
TTC27	53
NOTCH2NL	53
UBE2E1	53
HS2ST1	53
DAD1	53
AVPR2	52
TMEM30A	52
GCDH	52
CIAPIN1	52
GPR152	52
SH3GLB1	52
KDELR1	52
AARSD1	52
SLC35E1	52
GGA1	52
KRT13	52
LYZ	52
LTF	52
C1orf27	51
CDCA8	51
SPATA5	51
EMG1	51
INTS5	51
ZFYVE21	51
Tmod3	51
GIPC1	51
TM9SF2	51
UFM1	51
YBX2	51
KRT77	51
GHITM	50
DNAJB14	50
CALML3	50
ARL6IP4	50
EPHX1	50
MYLK2	50
GLRX5	50
SPTLC2	50
HIP1	50
CHMP2B	50
HMGB3	50
SLC10A6	49
ELOVL4	49
TRAM1	49
EXOSC6	49
NENF	49
FKBP1A	49
CSTB	49
PPP2R2D	49
WDR83	49
PLP2	49
GNA11	49
MTHFR	48	1
ARHGAP17	48
ITGB4	48
SEPT6	48
RBM11	48
CHMP1A	48
PSMA8	48
CNN3	48
CD59	48
TRAF1	48
NOD2	48
DDX19A	48
VPS4B	47
TTI1	47
CKMT1A	47
PTP4A1	47
GGCT	47
ISOC1	47
SCAF1	47
CDSN	47
EPB41L4A	47
EDF1	47
SERPINA1	47
TMEM259	46
HSD17B13	46
CST1	46
ATP6V1C1	46
THADA	46
SORBS3	46
RNF41	46
ARL6IP6	46
KRT78	46
LPGAT1	46
ITGA3	45
NCAPH2	45
TMOD2	45
HCCS	45
ALG1	45
GTF2F2	45
C3	45
KIAA0196	45
HMMR	45
TMEM205	45
MPST	45
MYADM	45
DMD	45
DCAF10	45
PEG10	45
HSPB2	45
SPNS1	44
ANKRD13A	44
LACTB2	44
ZNF22	44
DDX60	44
GALK1	44
Tmed2	44
SERPINB4	44
PPM1H	44
KLRC1	44
VPS4A	44
CPNE1	44
UBE2C	44
UFC1	44
MUSK	43
EXOC7	43
LIN7C	43
PMVK	43
CWC22	43
UFSP2	43
MBD4	43
ABCA2	43
FLG	43
REPS1	43
UNC119	43
RPS19BP1	43
TNS3	43
APLP2	43
ABCC4	43
TRIB3	43
UBE2B	43
TMUB1	42
HLA-G	42
KRT7	42
PTGES2	42
CLK1	42
KRTAP10-7	42
STAMBP	42
EXOC8	42
UBFD1	42
SHOC2	42
COMMD1	42
TTC28	42
TSC22D1	42
SRI	42
FKBP7	42
Ktn1	42
KRT6C	42
SCN2B	41
NCEH1	41
PABPC5	41
COG6	41
IFIT3	41
STX1A	41
MARCH4	41
PTCD1	41
ATP2B2	41
FAM162A	41
AP1S1	41
ALPP	41
ADRBK1	41
GTF2B	41
DNM1	40
HIGD1A	40
NUDT1	40
KDELC2	40
THBS1	40
DCAKD	40
MCPH1	40
RFWD3	40
E2F6	40
DCLK1	40
SAMD4B	40
TUBB1	40
PABPC3	40
BTAF1	40
MYL9	39
PPAT	39
TUBA8	39
COASY	39
NDFIP1	39
GPR37	39
ZNF655	39
SP110	39
LCP1	39
BCKDHB	39
ARL4C	39
KDELR2	39
HOMER3	39
SHROOM3	39
CFAP20	39
HAUS4	38
ECM1	38
ABCB10	38
TFB2M	38
GORAB	38
ZNF770	38
GPRC5B	38
TRIM6	38
XPNPEP3	38
SPP1	38
MARCH8	38
GJA8	38
RASSF1	38
FANCC	38
GPRASP2	38
HIBADH	38
KLRD1	38
VIMP	38
TRMT61A	38
ORMDL2	38
TFAP2A	38
ERCC6L	38
IGKC	38
CYP4F2	37	1
FAM210B	37
EPS8	37
SLC10A1	37
SLC38A7	37
POC5	37
C1orf68	37
NCCRP1	37
TAPBP	37
PRKCG	37
KRTAP5-9	37
ARHGAP5	37
CRELD1	37
DUSP7	37
GGCX	37
KDM6B	37
DPYSL3	37
NIT2	37
APOA1BP	36
LSM8	36
TMEM11	36
MSMO1	36
RPS4Y2	36
HEATR6	36
KPNA5	36
TRAFD1	36
GCSH	36
KRTAP10-3	36
TONSL	36
USP28	36
CD63	36
HOMER1	36
REEP2	36
SLC5A6	36
ZNF263	36
COX17	36
KRT33B	36
RAP2C	35
POC1B	35
TNFRSF10C	35
GSDMA	35
C19orf10	35
ADAMTSL4	35
KRTAP10-9	35
PTN	35
FCGRT	35
TAZ	35
FNTA	35
TMEM14C	35
MAN1A1	35
APPBP2	35
TAF10	35
C14orf169	35
SLC39A4	35
IFIT5	35
MYH7	35
HLA-DQA1	35
FXN	35
XPO4	35
STARD3	35
SLC20A1	35
C18orf25	35
PPP1R13L	35
KRT72	35
DHRS4	35
Flot1	34
GLA	34
GPATCH1	34
C19orf38	34
SORL1	34
VPS28	34
IPO13	34
CDKL3	34
RIN1	34
TYROBP	34
OSTM1	34
APOA2	34
HP	34
GINM1	34
LRRC49	34
RAB3A	34
RAB27A	34
DDX3Y	34
HSPA14	34
CDKN2C	34
TUBAL3	34
KIF5C	34
SV2A	34
HLA-DQB1	34
NDUFA3	34
ASIC4	33
EXOC6	33
RHOT1	33
TMEM63A	33
CCDC12	33
ZDHHC15	33
PTTG1	33
LAMB3	33
ARV1	33
ULK3	33
TMEM230	33
FBXL19	33
PCF11	33
MARCH2	33
NOL7	33
ACOT8	33
IGHG2	33
KLK5	33
MPC2	33
ACSL1	33
PGAM2	33
ADAMTS1	33
SELK	32
SLC22A2	32
TLR9	32
INTS4	32
KIF3A	32
GNPDA1	32
ATP12A	32
BACH1	32
TMEM56	32
SERP1	32
GCLM	32
FBXL12	32
ABCB6	32
PDXK	32
KRT80	32
MZT2B	32
LAMA5	32
FBXO11	32
CXorf56	32
JADE1	32
THAP11	32
GK	32
RYR1	31	1
SMPD2	31
CD9	31
TBC1D9B	31
PISD	31
PPP1R32	31
NAB2	31
NAPG	31
TRDN	31
ETHE1	31
ERAP1	31
SCIN	31
UXS1	31
DLG4	31
CCDC167	31
PLEKHO1	31
RGS2	31
CCDC51	31
DHRS2	31
ACTN3	31
KRT35	31
TANC2	31
IL12RB1	31
[truncated: 920 more rows]

## Sheet: High-freq-hubs
Node	Frequency
POR	86
APP	35
GIPC1	21
ISG15	21
SEC23B	21
KIAA1429	21
TRIM67	21
ATP2B3	17
ESR2	16
NTRK1	15
LZTS2	15
SRI	14
MYH9	13
AMFR	13
PTCD3	13
YWHAQ	13
RDH13	13
A2M	11
CREB3	11
VCP	11
NRAS	11
PGRMC1	10
M	9
USO1	9
PLEKHA4	9
CYP3A4	9
CAV1	8
TRIM25	8
MYC	8
PARK2	8
CANX	7
STUB1	7
CSK	7
LMNA	7
ATP2B4	7
HSPA8	6
HMGB3	6
ARRB1	6
CALM1	6
STAT1	6
TNIP2	6
EGFR	6
GOPC	5
ETV5	5
E	5
ARRB2	5
TRDN	5
EWSR1	5
VAPA	5
VAMP3	5
PGRMC2	5
BLMH	5
SRD5A3	5
KRAS	4
EP300	4
UBE2I	4
CSNK2A1	4
WDR5	4
TP53	4
DDX58	4
TUBB3	4
SOX2	4
CUL4A	4
NEDD4	3
FZR1	3
IGHG2	3
AGR2	3
RAC1	3
GAPDH	3
ERBB2	3
C16orf72	3
CDC42	3
NDUFV1	3
XPO1	3
UBQLN2	3
SPPL3	3
RHOQ	2
CEP250	2
HSP90AA1	2
DNAJB1	2
HUWE1	2
HSPB1	2
EMD	2
NINL	2
GNAI1	2
APC	2
SYNGR2	2
MYO6	2
ANXA2	2
ATP2B2	2
NBR1	2
IGF1R	2
SLC9A3R1	2
LONP1	2
FLNA	2
EGLN3	2
HCVgp1	2
MDM2	2
HIST1H1C	2
RYR2	2
TGM2	2
GNAZ	2
VAPB	2
SLC10A6	2
FN1	2
NR3C1	2
FANCC	2
MAST1	2
RECQL4	2
RNF32	2
DNAJC1	2
DDRGK1	2
LRRC59	2
HNRNPL	2
RAB1A	2
THAP4	2
COPZ1	2
LSM8	2
SRSF1	2
HOMER2	2
BCAP31	2
SP1	1
LGALS9	1
IFIT5	1
C3orf52	1
TTYH1	1
CUL7	1
UBA7	1
MIDN	1
DHX9	1
CUL4B	1
KIF14	1
Actb	1
KIF23	1
MYO5C	1
DBN1	1
LGALS3	1
ATP5B	1
SYNPO	1
nsp13	1
GOLT1B	1
GRB2	1
TEX101	1
IGHG1	1
BDKRB2	1
DVL2	1
SNTA1	1
ADRB2	1
PDXDC1	1
RGS2	1
IDH3A	1
SHMT2	1
CUL2	1
SLC25A6	1
RHOD	1
GOLGB1	1
KLC1	1
MAPK14	1
PDIA6	1
PDZD3	1
PPP2R2A	1
MEOX2	1
REEP4	1
CYSRT1	1
RUVBL1	1
TNKS	1
EBNA1BP2	1
CDC37	1
CYP4F12	1
TRIM29	1
DAB2	1
WDR1	1
COQ9	1
CLDND1	1
CUL3	1
TMEM205	1
DERL1	1
TRO	1
DHRS4	1
MOV10	1
ACTN4	1
MPC2	1
CAND1	1
CYP2C18	1
MFN2	1
FANCD2	1
PRDX2	1
B2M	1
FIS1	1
STX18	1
CLIC6	1
ANKLE2	1
JPH1	1
LMAN1	1
YKT6	1
SH3GL2	1
CYB5A	1
FAM134C	1
UBC	1
UBE2D1	1
DNAAF5	1
RNF5	1
OS9	1
CALU	1
N	1
TRAM1	1
FDPS	1
APPBP2	1
CNPY3	1
C18orf25	1
MTIF3	1
MMD	1
LMBR1L	1
PLEKHO1	1
EBP	1
RPE	1
CLK1	1
CHAC2	1
MANBAL	1
CLTC	1
RTN1	1
TF	1
PFAS	1
ZFYVE19	1
HDAC6	1
AURKA	1
GABPB1	1
NOTCH2NL	1
UBE2A	1
SIRT7	1
LIG4	1
CYB5R3	1
nsp4	1
UFSP2	1
PLS3	1
PDK1	1
PTBP1	1
HSPA1A	1
ATIC	1
PRPF31	1
TULP3	1
CDC123	1
METTL15	1
nsp15	1
PLP2	1
NBN	1
STK11	1
RPGRIP1L	1
ZFPL1	1
HOMER1	1
TMPRSS11B	1
NF2	1
	922

## Sheet: VIPs_Funtional KS
Gene	GeneID	OfficialSymbol	OfficialFullName	Organism	AlsoKnownAs	Summary
ABCB1	5243	ABCB1	ATP binding cassette subfamily B member 1	Homo sapiens	ABC20, CD243, CLCS, ENPAT, GP170, MDR1, P-GP, PGY1, p-170	The membrane-associated protein encoded by this gene is a member of the superfamily of ATP-binding cassette (ABC) transporters. ABC proteins transport various molecules across extra- and intra-cellular membranes. ABC genes are divided into seven distinct subfamilies (ABC1, MDR/TAP, MRP, ALD, OABP, GCN20, White). This protein is a member of the MDR/TAP subfamily. Members of the MDR/TAP subfamily a…
ABCG2	9429	ABCG2	ATP binding cassette subfamily G member 2 (JR blood group)	Homo sapiens	ABC15, ABCP, BCRP, BCRP1, BMDP, CD338, CDw338, CDw388, EST157481, GOUT1, MRX, MXR, MXR-1, MXR1, UAQTL1	The membrane-associated protein encoded by this gene is included in the superfamily of ATP-binding cassette (ABC) transporters. ABC proteins transport various molecules across extra- and intra-cellular membranes. ABC genes are divided into seven distinct subfamilies (ABC1, MDR/TAP, MRP, ALD, OABP, GCN20, White). This protein is a member of the White subfamily. Alternatively referred to as a breas…
ACE	1636	ACE	angiotensin I converting enzyme	Homo sapiens	ACE1, CD143, DCP, DCP1	This gene encodes an enzyme involved in blood pressure regulation and electrolyte balance. It catalyzes the conversion of angiotensin I into a physiologically active peptide angiotensin II. Angiotensin II is a potent vasopressor and aldosterone-stimulating peptide that controls blood pressure and fluid-electrolyte balance. This angiotensin converting enzyme (ACE) also inactivates the vasodilator …
ADRB1	153	ADRB1	adrenoceptor beta 1	Homo sapiens	ADRB1R, B1AR, BETA1AR, FNSS2, RHR	The adrenergic receptors (subtypes alpha 1, alpha 2, beta 1, and beta 2) are a prototypic family of guanine nucleotide binding regulatory protein-coupled receptors that mediate the physiological effects of the hormone epinephrine and the neurotransmitter norepinephrine. Beta-1 adrenoceptors are predominately located in the heart. Specific polymorphisms in this gene have been shown to affect the r…
ADRB2	154	ADRB2	adrenoceptor beta 2	Homo sapiens	ADRB2R, ADRBR, ARB2, B2AR, BAR, BETA2AR	This gene encodes beta-2-adrenergic receptor which is a member of the G protein-coupled receptor superfamily. This receptor is directly associated with one of its ultimate effectors, the class C L-type calcium channel Ca(V)1.2. This receptor-channel complex also contains a G protein, an adenylyl cyclase, cAMP-dependent kinase, and the counterbalancing phosphatase, PP2A. The assembly of the signal…
CACNA1S	779	CACNA1S	calcium voltage-gated channel subunit alpha1 S	Homo sapiens	CACNL1A3, CCHL1A3, CMYO18, CMYP18, Cav1.1, DHPRM, HOKPP, HOKPP1, MHS5, TTPP1, hypoPP	This gene encodes one of the five subunits of the slowly inactivating L-type voltage-dependent calcium channel in skeletal muscle cells. Mutations in this gene have been associated with hypokalemic periodic paralysis, thyrotoxic periodic paralysis and malignant hyperthermia susceptibility. [provided by RefSeq, Jul 2008]
CFTR	1080	CFTR	CF transmembrane conductance regulator	Homo sapiens	ABC35, ABCC7, CF, CFTR/MRP, MRP7, TNR-CFTR, dJ760C5.1	This gene encodes a member of the ATP-binding cassette (ABC) transporter superfamily. The encoded protein functions as a chloride channel, making it unique among members of this protein family, and controls ion and water secretion and absorption in epithelial tissues. Channel activation is mediated by cycles of regulatory domain phosphorylation, ATP-binding by the nucleotide-binding domains, and …
COMT	1312	COMT	catechol-O-methyltransferase	Homo sapiens	HEL-S-98n	Catechol-O-methyltransferase catalyzes the transfer of a methyl group from S-adenosylmethionine to catecholamines, including the neurotransmitters dopamine, epinephrine, and norepinephrine. This O-methylation results in one of the major degradative pathways of the catecholamine transmitters. In addition to its role in the metabolism of endogenous substances, COMT is important in the metabolism of…
CYP2A6	1548	CYP2A6	cytochrome P450 family 2 subfamily A member 6	Homo sapiens	CPA6, CYP2A, CYP2A3, CYPIIA6, P450C2A, P450PB	This gene, CYP2A6, encodes a member of the cytochrome P450 superfamily of enzymes. The cytochrome P450 proteins are monooxygenases which catalyze many reactions involved in drug metabolism and synthesis of cholesterol, steroids and other lipids. This protein localizes to the endoplasmic reticulum and its expression is induced by phenobarbital. The enzyme is known to hydroxylate coumarin, and also…
CYP2B6	1555	CYP2B6	cytochrome P450 family 2 subfamily B member 6	Homo sapiens	CPB6, CYP2B, CYP2B7, CYP2B7P, CYPIIB6, EFVM, IIB1, P450	This gene, CYP2B6, encodes a member of the cytochrome P450 superfamily of enzymes. The cytochrome P450 proteins are monooxygenases which catalyze many reactions involved in drug metabolism and synthesis of cholesterol, steroids and other lipids. This protein localizes to the endoplasmic reticulum and its expression is induced by phenobarbital. The enzyme is known to metabolize some xenobiotics, s…
CYP2C19	1557	CYP2C19	cytochrome P450 family 2 subfamily C member 19	Homo sapiens	CPCJ, CYP2C, CYPIIC17, CYPIIC19, P450C2C, P450IIC19	This gene encodes a member of the cytochrome P450 superfamily of enzymes. The cytochrome P450 proteins are monooxygenases which catalyze many reactions involved in drug metabolism and synthesis of cholesterol, steroids and other lipids. This protein localizes to the endoplasmic reticulum and is known to metabolize many xenobiotics, including the anticonvulsive drug mephenytoin, omeprazole, diazep…
CYP2C8	1558	CYP2C8	cytochrome P450 family 2 subfamily C member 8	Homo sapiens	CPC8, CYP2C8DM, CYPIIC8, MP-12/MP-20	This gene encodes a member of the cytochrome P450 superfamily of enzymes. The cytochrome P450 proteins are monooxygenases which catalyze many reactions involved in drug metabolism and synthesis of cholesterol, steroids and other lipids. This protein localizes to the endoplasmic reticulum and its expression is induced by phenobarbital. The enzyme is known to metabolize many xenobiotics, including …
CYP2C9	1559	CYP2C9	cytochrome P450 family 2 subfamily C member 9	Homo sapiens	CPC9, CYP2C, CYP2C10, CYPIIC9, P450-2C9, P450IIC9	This gene encodes a member of the cytochrome P450 superfamily of enzymes. The cytochrome P450 proteins are monooxygenases which catalyze many reactions involved in drug metabolism and synthesis of cholesterol, steroids and other lipids. This protein localizes to the endoplasmic reticulum and its expression is induced by rifampin. The enzyme is known to metabolize many xenobiotics, including pheny…
CYP2D6	1565	CYP2D6	cytochrome P450 family 2 subfamily D member 6 (gene/pseudogene)	Homo sapiens	CPD6, CYP2D, CYP2D7AP, CYP2D7BP, CYP2D7P2, CYP2D8P2, CYP2DL1, CYPIID6, P450-DB1, P450C2D, P450DB1	This gene encodes a member of the cytochrome P450 superfamily of enzymes. The cytochrome P450 proteins are monooxygenases which catalyze many reactions involved in drug metabolism and synthesis of cholesterol, steroids and other lipids. This protein localizes to the endoplasmic reticulum and is known to metabolize as many as 25% of commonly prescribed drugs. Its substrates include antidepressants…
CYP3A4	1576	CYP3A4	cytochrome P450 family 3 subfamily A member 4	Homo sapiens	CP33, CP34, CYP3A, CYP3A3, CYPIIIA3, CYPIIIA4, HLP, NF-25, P450C3, P450PCN1, VDDR3	This gene encodes a member of the cytochrome P450 superfamily of enzymes. The cytochrome P450 proteins are monooxygenases that catalyze many reactions involved in drug metabolism and synthesis of cholesterol, steroids and other lipids. This protein localizes to the endoplasmic reticulum and its expression is induced by glucocorticoids and some pharmacological agents. This enzyme is involved in th…
CYP3A5	1577	CYP3A5	cytochrome P450 family 3 subfamily A member 5	Homo sapiens	CP35, CYPIIIA5, P450PCN3, PCN3	This gene encodes a member of the cytochrome P450 superfamily of enzymes. The cytochrome P450 proteins are monooxygenases which catalyze many reactions involved in drug metabolism and synthesis of cholesterol, steroids and other lipids. The encoded protein metabolizes drugs as well as the steroid hormones testosterone and progesterone. This gene is part of a cluster of cytochrome P450 genes on ch…
CYP4F2	8529	CYP4F2	cytochrome P450 family 4 subfamily F member 2	Homo sapiens	CPF2	This gene encodes a member of the cytochrome P450 superfamily of enzymes. The cytochrome P450 proteins are monooxygenases which catalyze many reactions involved in drug metabolism and synthesis of cholesterol, steroids and other lipids. This protein localizes to the endoplasmic reticulum. The enzyme starts the process of inactivating and degrading leukotriene B4, a potent mediator of inflammation…
DPYD	1806	DPYD	dihydropyrimidine dehydrogenase	Homo sapiens	DHP, DHPDHASE, DPD, DYPD	The protein encoded by this gene is a pyrimidine catabolic enzyme and the initial and rate-limiting factor in the pathway of uracil and thymidine catabolism. Mutations in this gene result in dihydropyrimidine dehydrogenase deficiency, an error in pyrimidine metabolism associated with thymine-uraciluria and an increased risk of toxicity in cancer patients receiving 5-fluorouracil chemotherapy. Two…
DRD2	1813	DRD2	dopamine receptor D2	Homo sapiens	D2DR, D2R	This gene encodes the D2 subtype of the dopamine receptor. This G-protein coupled receptor inhibits adenylyl cyclase activity. A missense mutation in this gene causes myoclonus dystonia; other mutations have been associated with schizophrenia. Alternative splicing of this gene results in two transcript variants encoding different isoforms. A third variant has been described, but it has not been d…
G6PD	2539	G6PD	glucose-6-phosphate dehydrogenase	Homo sapiens	CNSHA1, G6PD1	This gene encodes glucose-6-phosphate dehydrogenase. This protein is a cytosolic enzyme encoded by a housekeeping X-linked gene whose main function is to produce NADPH, a key electron donor in the defense against oxidizing agents and in reductive biosynthetic reactions. G6PD is remarkable for its genetic diversity. Many variants of G6PD, mostly produced from missense mutations, have been describe…
GSTP1	2950	GSTP1	glutathione S-transferase pi 1	Homo sapiens	DFN7, FAEES3, GST3, GSTP, HEL-S-22, PI	Glutathione S-transferases (GSTs) are a family of enzymes that play an important role in detoxification by catalyzing the conjugation of many hydrophobic and electrophilic compounds with reduced glutathione. Based on their biochemical, immunologic, and structural properties, the soluble GSTs are categorized into 4 main classes: alpha, mu, pi, and theta. This GST family member is a polymorphic gen…
HLA-B	3106	HLA-B	major histocompatibility complex, class I, B	Homo sapiens	AS, B-4901, HLAB	HLA-B belongs to the HLA class I heavy chain paralogues. This class I molecule is a heterodimer consisting of a heavy chain and a light chain (beta-2 microglobulin). The heavy chain is anchored in the membrane. Class I molecules play a central role in the immune system by presenting peptides derived from the endoplasmic reticulum lumen. They are expressed in nearly all cells. The heavy chain is a…
IFNL3	282617	IFNL3	interferon lambda 3	Homo sapiens	IFN-lambda-3, IFN-lambda-4, IL-28B, IL-28C, IL28B, IL28C	This gene encodes a cytokine distantly related to type I interferons and the IL-10 family. This gene, interleukin 28A (IL28A), and interleukin 29 (IL29) are three closely related cytokine genes that form a cytokine gene cluster on a chromosomal region mapped to 19q13. Expression of the cytokines encoded by the three genes can be induced by viral infection. All three cytokines have been shown to i…
MTHFR	4524	MTHFR	methylenetetrahydrofolate reductase	Homo sapiens		The protein encoded by this gene catalyzes the conversion of 5,10-methylenetetrahydrofolate to 5-methyltetrahydrofolate, a co-substrate for homocysteine remethylation to methionine. Genetic variation in this gene influences susceptibility to occlusive vascular disease, neural tube defects, colon cancer and acute leukemia, and mutations in this gene are associated with methylenetetrahydrofolate re…
MT-RNR1	4549	RNR1	s-rRNA	Homo sapiens	MTRNR1	Enables DNA binding activity and DNA-binding transcription factor binding activity. Involved in several processes, including osteoblast proliferation; regulation of carbohydrate utilization; and regulation of phosphate metabolic process. Located in extracellular space; mitochondrion; and nucleus. [provided by Alliance of Genome Resources, Jul 2025]
NAT2	10	NAT2	N-acetyltransferase 2	Homo sapiens	AAC2, NAT-2, PNAT	This gene encodes an enzyme that functions to both activate and deactivate arylamine and hydrazine drugs and carcinogens. Polymorphisms in this gene are responsible for the N-acetylation polymorphism in which human populations segregate into rapid, intermediate, and slow acetylator phenotypes. Polymorphisms in this gene are also associated with higher incidences of cancer and drug toxicity. A sec…
NUDT15	55270	NUDT15	nudix hydrolase 15	Homo sapiens	MTH2, NUDT15D	This gene encodes an enzyme that belongs to the Nudix hydrolase superfamily. Members of this superfamily catalyze the hydrolysis of nucleoside diphosphates, including substrates like 8-oxo-dGTP, which are a result of oxidative damage, and can induce base mispairing during DNA replication, causing transversions. The encoded enzyme is a negative regulator of thiopurine activation and toxicity. Muta…
RYR1	6261	RYR1	ryanodine receptor 1	Homo sapiens	CCO, CMYO1A, CMYO1B, CMYP1A, CMYP1B, KDS, MHS, MHS1, PPP1R137, RYDR, RYR, RYR-1, SKRR	This gene encodes a ryanodine receptor found in skeletal muscle. The encoded protein functions as a calcium release channel in the sarcoplasmic reticulum but also serves to connect the sarcoplasmic reticulum and transverse tubule. Mutations in this gene are associated with malignant hyperthermia susceptibility, central core disease, and minicore myopathy with external ophthalmoplegia. Alternative…
SLC19A1	6573	SLC19A1	solute carrier family 19 member 1	Homo sapiens	CHMD, FOLT, IFC-1, IFC1, IMD114, MEGAF, REFC, RFC, RFC1, RFT-1, hRFC, hSLC19A1	The membrane protein encoded by this gene is a transporter of folate and is involved in the regulation of intracellular concentrations of folate. Three transcript variants encoding different isoforms have been found for this gene.[provided by RefSeq, Mar 2011]
SLCO1B1	10599	SLCO1B1	solute carrier organic anion transporter family member 1B1	Homo sapiens	HBLRR, LST-1, LST1, OATP-C, OATP1B1, OATP2, OATPC, SLC21A6	This gene encodes a liver-specific member of the organic anion transporter family. The encoded protein is a transmembrane receptor that mediates the sodium-independent uptake of numerous endogenous compounds including bilirubin, 17-beta-glucuronosyl estradiol and leukotriene C4. This protein is also involved in the removal of drug compounds such as statins, bromosulfophthalein and rifampin from t…
TPMT	7172	TPMT	thiopurine S-methyltransferase	Homo sapiens	TPMTD	This gene encodes the enzyme that metabolizes thiopurine drugs via S-adenosyl-L-methionine as the S-methyl donor and S-adenosyl-L-homocysteine as a byproduct. Thiopurine drugs such as 6-mercaptopurine are used as chemotherapeutic agents. Genetic polymorphisms that affect this enzymatic activity are correlated with variations in sensitivity and toxicity to such drugs within individuals, causing th…
TYMS	7298	TYMS	thymidylate synthetase	Homo sapiens	DKCD, HST422, TMS, TS	Thymidylate synthase catalyzes the methylation of deoxyuridylate to deoxythymidylate using, 10-methylenetetrahydrofolate (methylene-THF) as a cofactor. This function maintains the dTMP (thymidine-5-prime monophosphate) pool critical for DNA replication and repair. The enzyme has been of interest as a target for cancer chemotherapeutic agents. It is considered to be the primary site of action for …
UGT1A1	54658	UGT1A1	UDP glucuronosyltransferase family 1 member A1	Homo sapiens	BILIQTL1, GNT1, HUG-BR1, UDPGT, UDPGT 1-1, UGT1, UGT1A	This gene encodes a UDP-glucuronosyltransferase, an enzyme of the glucuronidation pathway that transforms small lipophilic molecules, such as steroids, bilirubin, hormones, and drugs, into water-soluble, excretable metabolites. This gene is part of a complex locus that encodes several UDP-glucuronosyltransferases. The locus includes thirteen unique alternate first exons followed by four common ex…
VKORC1	79001	VKORC1	vitamin K epoxide reductase complex subunit 1	Homo sapiens	EDTP308, MST134, MST576, VKCFD2, VKOR	This gene encodes the catalytic subunit of the vitamin K epoxide reductase complex, which is responsible for the reduction of inactive vitamin K 2,3-epoxide to active vitamin K in the endoplasmic reticulum membrane. Vitamin K is a required co-factor for carboxylation of glutamic acid residues by vitamin K-dependent gamma-carboxylase in blood-clotting enzymes. Allelic variation in this gene is ass…

## Sheet: VIP-DAVID-GO-BP
Category	Term	Term name	Count	%	PValue	Genes	List Total	Pop Hits	Pop Total	Fold Enrichment	Bonferroni	Benjamini	FDR
GOTERM_BP_DIRECT	GO:0002181	cytoplasmic translation	68	2.55543	1.84027e-39	RPL4, RPL5, RPL30, RPL3, RPL32, RPL31, RPL34, RPLP1, RPLP0, RPL10A, RPL8, RPL9, RPL6, RPL7, RPS4X, RPS15, RPS14, RPL7A, RPS17, RPS16, RPS19, RPL18A, RPS18, RPL36, RPLP2, RPL35, RPS11, RPS10, RPS13, RPS12, RPS9, RPL21, RPS7, RPS8, RPL23, RPS5, RPL22, RPS6, RPL13A, RPS3A, RPSA, RPL37A, RPL24, RPL27, RPL29, RPL28, UBA52, RPL10, RPL12, RPL11, RPS3, RPL14, RPL13, RPS2, RPL15, RPL18, RPL17, RPL19, RPL3…	2534	92	19416	5.66336	1.28451e-35	1.28451e-35	1.24476e-35
GOTERM_BP_DIRECT	GO:0006412	translation	86	3.23187	4.30837e-22	RPL4, RPL5, RPL30, RPL3, RPL32, RPL31, RPL34, RPLP1, RPLP0, RPL10A, RPL8, RPL9, RPL6, RPL7, RPS4X, RPS15, MRPL41, RPS14, RPL7A, RPS17, RPS16, RPS19, RPL18A, RPL36AL, RPS18, RPL36, RPLP2, RPL35, RPS11, RPS10, RPS13, RPS12, RPS9, RPL21, RPS7, RPS8, RPL23, RPS5, PABPC4, RPL22, RPS6, RPL13A, RPS3A, RPSA, EEF1A1, RPL37A, RPL24, RPL27, RPL29, RPL28, UBA52, RPS4Y2, EEF1A1P5, RPL10, RPL12, RPL11, RPS27L,…	2534	219	19416	3.0089	3.00724e-18	1.50362e-18	1.45709e-18
GOTERM_BP_DIRECT	GO:0006886	intracellular protein transport	97	3.64525	1.58279e-20	RAB3B, VPS29, IPO11, RAB3A, PDCD6, RAB3D, IPO7, IPO4, IPO5, TOMM22, IPO8, AP1S2, AP1S1, BCAP29, ARFIP1, VPS35, AP1S3, AP2M1, WLS, NSF, STX7, AP1B1, FAM91A1, RABL3, STX1A, COPB2, COPA, RAB5B, RAB5C, SAR1A, ARL6, SAR1B, COPB1, ARL1, VPS26A, TIMM50, GRPEL1, CLTCL1, MYO6, SNX9, SEC31A, AP1M1, VTI1B, HSPA9, TIMM44, EHD1, APPBP2, SRPRB, RAB5A, ARF4, CLTC, CLTB, CLTA, AP2A1, AP2A2, TUBA1A, AP1G2, AP1G1,…	2534	278	19416	2.6735	1.10479e-16	3.68263e-17	3.56867e-17
GOTERM_BP_DIRECT	GO:0045109	intermediate filament organization	43	1.61593	5.73104e-19	KRT81, KRT80, KRT24, KRT23, KRT86, KRT85, KRT84, KRT40, TTBK2, KRT83, KRT33B, KRT33A, DNAJB6, KRT26, KRT6C, KRT6B, KRT6A, DSP, KRT2, KRT1, KRT8, KRT13, KRT35, KRT7, KRT12, KRT78, KRT34, KRT77, KRT5, KRT10, KRT75, KRT31, KRT74, KRT72, KRT9, KRT19, DES, KRT17, KRT16, KRT14, EPPK1, VIM, PLEC	2534	74	19416	4.45236	4.00027e-15	1.00007e-15	9.69119e-16
GOTERM_BP_DIRECT	GO:0043161	proteasome-mediated ubiquitin-dependent protein catabolic process	96	3.60767	3.50464e-16	GSK3B, UBXN1, FAF2, KIF14, UBE2D1, ARRB1, UBE3A, ARRB2, FBXO22, PSMD8, UCHL1, PSMD7, TRIM28, PSMD4, TRIM2, PSMD2, PSMD3, UBXN7, PSMD1, SKP2, SKP1, NHLRC3, FBXO11, SIRT1, RAD23B, PJA2, PSMA5, DDB1, PSMA6, PSMA3, RNF126, PSMA4, PSMA1, PSMA2, KCTD13, TRIM13, DTL, KLHL18, PSMD12, VCP, PSMD11, CUL5, PSMD14, CUL3, CUL1, DERL1, UBR4, RNF4, PSMA7, AURKA, PSMA8, PSMB6, DNAJB2, BAG6, PPP2CB, PSMB4, RMND5A,…	2534	311	19416	2.36518	2.32481e-12	4.89247e-13	4.74107e-13
GOTERM_BP_DIRECT	GO:0007015	actin filament organization	60	2.25479	5.29578e-16	HIP1, INPPL1, RND2, RND3, RND1, PPP1R9B, POF1B, RAC2, RAC3, RAC1, TMSB10, CAP1, TPM4, TPM3, TPM2, TMOD3, ACTN1, TPM1, TMOD2, RHOG, RHOH, SHROOM3, RHOF, RHOC, RHOD, RHOA, RHOB, RHOJ, FSCN1, EVL, TAGLN2, RHOU, RHOV, ALDOA, RHOQ, DBN1, PCDH15, GDPD2, ARHGAP17, HDAC6, CORO1C, CNN3, CDC42, CNN2, CNN1, MYO6, MARCKSL1, GSN, CAV3, MYO1D, DLG1, MYO1B, TF, MARCKS, MYO1C, MYO1A, MYO5C, FAT1, BCL2, MYO1G	2534	150	19416	3.06488	3.87468e-12	6.16076e-13	5.97011e-13
GOTERM_BP_DIRECT	GO:0006511	ubiquitin-dependent protein catabolic process	78	2.93123	4.48527e-15	UBE3C, USP33, UBE2D1, ARRB1, UBE3A, FBXO21, FBXO22, UCHL1, CDC23, PSMD3, TRIM25, FBXO8, GET4, SKP1, ARRDC1, UBE2E1, FBXO11, DDB1, RNF123, PSMA6, PSMA3, RNF126, PSMA4, PSMA1, PSMA2, SQSTM1, DTL, CUL7, VCP, PSMD11, CUL5, PSMD14, CUL3, CUL2, CUL1, UBR4, RNF8, UBR3, CBL, RNF5, PSMA7, PSMA8, BAG6, RNF213, OS9, RNF130, UBQLN4, UBQLN2, UBL4A, UBE2H, UBE2I, NDFIP1, UBE2B, UBE2C, AMFR, EDEM1, HUWE1, KLHL2…	2534	236	19416	2.53242	3.09974e-11	4.47246e-12	4.33405e-12
GOTERM_BP_DIRECT	GO:0006986	response to unfolded protein	35	1.3153	1.09434e-14	TRAM1, HSP90AB1, FAF2, HSPA4L, DERL1, HSPB2, HSPB1, THBS1, HSPD1, DNAJB2, DNAJB1, SERP1, HSPH1, DNAJB4, SERPINH1, MFN2, FBXO6, UBXN4, HSPA8, HSP90AA1, HSPA1L, HSPA4, EDEM1, HSPA6, HSPA2, HSPE1, TOR1B, DNAJA1, ERP44, CREB3, KBTBD6, VAPB, JKAMP, STT3B, HSPA1A	2534	63	19416	4.25677	7.67186e-11	9.54808e-12	9.25261e-12
GOTERM_BP_DIRECT	GO:0006888	endoplasmic reticulum to Golgi vesicle-mediated transport	51	1.91657	8.59131e-14	ARF4, GOLT1B, KDELR1, PDCD6, MIA3, TFG, BCAP29, TMED2, TMED6, RAB2A, ANK1, ZW10, PREB, KDELR2, ERGIC3, SEC22B, ERGIC1, SEC22C, COPB2, RAB1A, COPA, SEC23A, VCP, SAR1A, SAR1B, CUL3, COPB1, USO1, LMAN1, LMAN2, STX5, YKT6, SEC23B, SEC31A, BCAP31, SEC16A, YIPF5, GBF1, SURF4, YIF1A, ARCN1, SEC23IP, VAPA, VAPB, HYOU1, GOPC, COPG2, COPG1, P4HB, SEC24C, COPE	2534	127	19416	3.07694	5.998e-10	6.66304e-11	6.45684e-11
GOTERM_BP_DIRECT	GO:0036503	ERAD pathway	43	1.61593	1.15367e-13	VCP, CCDC47, FAF2, DERL1, DERL2, AUP1, RNF5, USP19, UBE2J1, HSP90B1, CLGN, DNAJB2, BAG6, OS9, RNF139, UBXN8, TRIM25, MAN1A1, FBXO6, UBXN4, UGGT1, GET4, UBQLN2, HSPA5, RHBDD2, WFS1, AMFR, EDEM1, FBXO17, DNAJB12, TMUB1, ERLIN1, ERLIN2, NCCRP1, PSMC6, NPLOC4, JKAMP, CANX, TRIM13, STUB1, CALR, STT3B, RNF185	2534	96	19416	3.43202	8.05158e-10	8.05262e-11	7.80343e-11
GOTERM_BP_DIRECT	GO:0043066	negative regulation of apoptotic process	125	4.69748	1.06982e-12	ANKLE2, TFRC, PHB2, TNF, IFIT3, IGF1R, CCND2, MYC, ARHGDIA, CFL1, PIM1, TGM2, RPS6, MITF, ATAD3A, FKBP8, YME1L1, VDAC1, RAF1, TP53, SHC1, PRKDC, MAPKAP1, GLO1, PSEN1, HIGD1A, HSP90B1, MTDH, BAG6, PRDX2, BAG4, GRK5, BAG3, DDRGK1, BAG1, NTSR1, TXNDC5, TFAP2A, HSPA9, PRNP, INTS1, UBE2B, HSPA5, WFS1, BFAR, PALB2, IL2, LSM8, DAB2, HNRNPK, COPS5, BCL2, MDM2, PPT1, BCL2L1, GSK3B, ARF4, DDX3X, HSP90AB1, …	2534	506	19416	1.89283	7.46728e-09	6.7885e-10	6.57843e-10
GOTERM_BP_DIRECT	GO:0015031	protein transport	116	4.35926	1.77539e-12	RAB3B, VPS29, GOLT1B, NUP188, KDELR1, RAB3D, ARL6IP5, AP1S3, NSF, ARRDC4, RAB2A, ARRDC5, GABARAPL2, COG6, NUP210, ARRDC1, ARRDC3, TAP2, TAP1, ACTN4, SCAMP1, AP5B1, SCAMP2, RUFY1, NUP93, HGS, ZW10, RAB35, CHMP4C, CHMP4B, KDELR2, PREB, KIF20A, VPS28, NUP205, TSG101, TNKS, PSEN1, ABCB9, LIN7C, HSP90B1, TIMM50, SNX4, KIF3A, SLC15A3, ECT2, SLC15A4, SEC31A, AP1M1, VTI1B, RAB4A, CAV1, SEC16A, SURF4, DNA…	2534	460	19416	1.93221	1.2392e-08	1.03269e-09	1.00073e-09
GOTERM_BP_DIRECT	GO:0006457	protein folding	59	2.21721	2.95618e-12	HSP90AB1, CCDC47, PPWD1, CLGN, RUVBL2, KHSRP, SACS, CCT3, PDIA3, CCT2, HSP90AA1, AHSA1, PDIA6, PDIA4, TAPBP, DNAJC1, DNAJC7, CDC37, DNAJB11, TCP1, CANX, FKBP8, PFDN1, PFDN2, PPIB, PPIA, FKBP6, FKBP5, HSPA4L, HSPBP1, HSPD1, HSP90B1, DNAJB1, LMAN1, BAG4, RIC8B, HSPH1, GRPEL1, BAG2, DNAJB6, BAG3, CCT8, CCT5, TXNDC5, CCT4, RANBP2, HSPA8, HSPA4, PTGES3, TBCA, HSPE1, DNAJA1, FKBP1A, ERP44, DNAJA3, DNAJ…	2534	173	19416	2.61312	2.06342e-08	1.58724e-09	1.53812e-09
GOTERM_BP_DIRECT	GO:0050821	protein stabilization	74	2.78091	6.97034e-12	RPL5, HIP1, HSP90AB1, USP33, CTNND1, PTEN, PARK7, PHB2, UFL1, RASSF1, LAMP1, AKT2, RUVBL2, RUVBL1, LAMP2, PIM1, FLOT1, FLOT2, EP300, CCT3, CCT2, USP7, HSP90AA1, CSNK2A1, CAMLG, RPS7, RPL23, APOA2, APOA1, ATP1B3, TTI1, TYROBP, CDC37, TCP1, RABL3, DSG1, PFDN2, PFN1, PPIB, GAPDH, TP53, TELO2, GRN, RPL11, UBR4, RTN4, NAPG, USP19, HSPD1, BAG6, BAG4, BAG2, BAG3, BAG1, POLR2E, FLNA, VHL, CCT8, CCT5, CCT…	2534	248	19416	2.2863	4.86528e-08	3.47521e-09	3.36767e-09
GOTERM_BP_DIRECT	GO:0042026	protein refolding	19	0.714017	6.23329e-11	HSPA9, HSPA8, HSP90AA1, HSPA1L, HSPA5, HSPB6, HSPA6, HSPB2, HSPB1, HSPA2, HSPA14, HSPD1, DNAJB2, DNAJA1, FKBP1A, DNAJA2, B2M, HSPA1B, HSPA1A	2534	26	19416	5.5993	4.35084e-07	2.90056e-08	2.8108e-08
GOTERM_BP_DIRECT	GO:0043123	positive regulation of canonical NF-kappaB signal transduction	66	2.48027	2.878e-10	ECM1, GOLT1B, TFRC, IFIT5, ILK, TNF, TMEM101, GJA1, TRIM6, LGALS1, LURAP1L, TFG, TRIM5, TNFSF10, CASP1, FLOT1, FLOT2, TRIM25, LGALS9, TRIM21, WLS, CARD10, PARP1, CHUK, PRKCB, PRKCE, TRAF2, RHOC, RHOA, TNFRSF1A, EDAR, GPRC5B, CLEC4D, TLR9, TRIM13, UBE2V1, GAPDH, TLR3, BIRC3, LTF, SLC20A1, DDX1, CUL1, LPAR1, NOD1, NOD2, MTDH, IRAK1, CLEC7A, FLNA, ECT2, BRD4, TGFB1, NDFIP1, CAV1, STAT3, HUWE1, VEGFA…	2534	226	19416	2.23763	2.00884e-06	1.25553e-07	1.21667e-07
GOTERM_BP_DIRECT	GO:0031424	keratinization	33	1.24014	4.77255e-10	KRT81, SPRR2G, KRT80, KRT86, KRT85, PPL, KRT84, TTBK2, KRT83, TGM1, CASP14, CDH3, KRTAP6-2, SFN, KRT6C, TGM3, KRT6B, KRT6A, KRT2, KRT1, KRT8, KRT7, KRT78, KRT77, KRT5, KRT75, KRT74, KRT72, HRNR, KRT17, KRT16, SPRR1A, SPRR1B	2534	77	19416	3.2838	3.33123e-06	1.95955e-07	1.89891e-07
GOTERM_BP_DIRECT	GO:0034976	response to endoplasmic reticulum stress	37	1.39045	1.69666e-09	CEBPB, ATP2A2, NOD1, ATP2A1, NOD2, THBS1, USP19, HSP90B1, PPP2CB, UFL1, BCL2L11, OS9, DDRGK1, CREB3L1, FLOT1, BCAP31, PDIA3, HSPA5, WFS1, SEC16A, TRAF2, PDIA6, EIF2S1, PDIA4, ERP44, UFM1, MARCKS, TMX1, GORASP2, TMEM259, TMEM33, UFC1, HYOU1, TRIB3, P4HB, TARDBP, CFTR	2534	97	19416	2.92269	1.18426e-05	6.57928e-07	6.37568e-07
GOTERM_BP_DIRECT	GO:0046718	symbiont entry into host cell	39	1.46561	2.57998e-09	ITGB1, SCARB2, ITGB5, TFRC, CD81, SRC, CXCR4, SLC3A2, IDE, SLC1A5, CBL, SLC7A1, EGFR, ICAM1, DPP4, LAMP1, BSG, ITGAV, ITGB7, HAVCR1, MYH10, LDLR, CTSB, SERPINB3, CXADR, MOG, SLC10A1, ITGA2, SLC52A2, RPSA, WWP2, ACE2, CD4, ITCH, NPC1, AXL, MYH9, HSPA1B, HSPA1A	2534	107	19416	2.79276	1.80081e-05	9.47805e-07	9.18474e-07
GOTERM_BP_DIRECT	GO:0006897	endocytosis	56	2.10447	2.72729e-09	LMBR1L, APP, HIP1, LRRK2, CLEC10A, USP33, INPPL1, AP2A1, CLINT1, ASGR2, EEA1, DPYSL2, ANKFY1, HRAS, AP2M1, DBNL, SCAMP1, DNM1, NME1, DNM2, RUFY1, NPC1, RHOJ, RIN3, RHOU, RHOV, RIN1, RHOQ, RAB7A, RAB1A, RAB5B, RAB5C, C9ORF72, CDC42, AP3M1, MYO6, ATP6V1H, SH3BP4, SNX9, LDLR, REPS1, CAV3, USP20, MYO1D, EHD1, MYO1B, MYO1C, MYO1A, MYO5C, PPT1, UNC119, ESYT2, CHRFAM7A, RAB5A, MYO1G, BCL2L1	2534	187	19416	2.29456	1.90363e-05	9.51825e-07	9.22371e-07
GOTERM_BP_DIRECT	GO:0000281	mitotic cytokinesis	29	1.08982	3.28941e-09	CUL7, CDCA8, AURKB, ZFYVE26, STMN1, CFL1, MYH14, SNX9, LZTS2, ECT2, MYH10, SPTBN1, CEP55, EXOC8, EXOC7, KIF23, RHOC, RHOA, RHOB, CIT, ANLN, APC, RAB35, EXOC4, UNC119, CHMP4B, EXOC6, KIF20A, STAMBP	2534	66	19416	3.36672	2.29598e-05	1.09334e-06	1.0595e-06
GOTERM_BP_DIRECT	GO:0051085	chaperone cofactor-dependent protein refolding	19	0.714017	8.59588e-09	HSPA9, HSPA8, HSPA1L, HSPA5, PTGES3, HSPA6, DNAJB12, DNAJB14, HSPA2, HSPE1, HSPA14, TOR1B, DNAJB1, HSPH1, DNAJC7, DNAJB4, BAG1, HSPA1B, HSPA1A	2534	32	19416	4.54943	5.99974e-05	2.72724e-06	2.64284e-06
GOTERM_BP_DIRECT	GO:0016192	vesicle-mediated transport	68	2.55543	9.35762e-09	LGALS3BP, ARF4, GDI1, CLTC, RASEF, GDI2, CLTB, CLTA, AP2A1, AP2A2, ACTR1A, AP1G2, AP1G1, STBD1, CHMP1A, CPNE1, AP1S2, AP1S1, AP1S3, ZFPL1, AP2M1, NSF, RAB2A, JAGN1, CAMLG, AP1B1, ARFGAP3, AP5B1, RIN3, RIN1, VAMP3, ARF6, COPB2, RTN3, RAB1A, COPA, SEC23A, INTU, ARL6, SAR1B, COPB1, STX18, VPS4A, ARL1, NAPG, VTN, AP3M1, SNX27, CLTCL1, RAB29, STX5, STX4, YKT6, SEC23B, SPTBN2, AP1M1, VTI1B, RAB4A, SYT2…	2534	255	19416	2.04325	6.5314e-05	2.83983e-06	2.75195e-06
GOTERM_BP_DIRECT	GO:0016241	regulation of macroautophagy	26	0.977076	9.97508e-09	ATP6V1A, PRKAA2, VPS26A, HDAC6, MAPK8, UCHL1, CAPNS1, ATP6V0A2, ATP6V1H, VPS35, CAPN1, ATP6V1E1, PRKACA, ATP6V1C1, UBQLN2, SH3GLB1, ATP6V0B, EXOC8, EXOC7, MTOR, NEDD4, ATP6V1B2, EXOC4, ATP6V0D1, ATP6V0C, GAPDH	2534	57	19416	3.49504	6.96236e-05	2.90109e-06	2.81131e-06
GOTERM_BP_DIRECT	GO:0098609	cell-cell adhesion	57	2.14205	2.02455e-08	ITGB1, CYFIP2, VEZT, ITGB5, ITGB4, CTNND1, LAMC2, ICAM1, LGALS2, CDH3, LGALS1, TRIM29, CDH1, ITGAV, ITGB7, DSP, ANXA1, ANXA2, ITGA4, ITGA3, DCC, TMOD3, ITGA2, SCRIB, FNDC3A, DSG1, DSG2, TLN1, DSC1, CD44, CSTA, TTYH1, SRC, SHC1, LAMA3, PSEN1, EGFR, CNN3, EPCAM, CTNNA1, PDLIM5, PAK4, CDSN, VCAM1, JUP, VEGFA, TJP1, DLG1, KRT18, DLG4, FAT1, BCL2, FAT2, CTNNB1, TJP3, LIMS1, TJP2	2534	202	19416	2.1621	0.000141304	5.65256e-06	5.47764e-06
GOTERM_BP_DIRECT	GO:0006914	autophagy	50	1.87899	2.13993e-08	ITGB4, LRRK2, CLTC, WDR41, PARK7, WDR45, STK11, MAP1LC3B, TRIM5, CHMP1A, GPR137, SBF2, SH3GLB1, GABARAPL2, ATG9A, TFEB, RNF41, DNM2, NPC1, CHMP4C, ULK3, TAX1BP1, CHMP4B, S100A9, SQSTM1, TP53, S100A8, OPTN, RAB7A, RAB1A, PRKAA1, VCP, PRKAA2, USP10, WDR45B, VPS4B, VPS4A, C9ORF72, HDAC6, VPS51, DRD2, UBQLN4, LYN, SEC16A, INHBA, DNAJC16, LRPPRC, CHMP2B, BCL2, RNF185	2534	167	19416	2.29407	0.000149356	5.7449e-06	5.56712e-06
GOTERM_BP_DIRECT	GO:0045732	positive regulation of protein catabolic process	31	1.16498	2.87152e-08	GSK3B, VCP, LPCAT1, UBR3, IDE, TNF, GGA1, STX5, VPS35, NSF, HSP90AA1, NDFIP1, CSNK2A1, TIPARP, RDX, MSN, SORL1, RNF41, CUL4A, DDB1, ITCH, APC, SGSM3, NEDD4, EZR, SEC22B, TRIM32, DTL, VPS28, CUL4B, RAB7A	2534	80	19416	2.9691	0.000200412	7.42342e-06	7.1937e-06
GOTERM_BP_DIRECT	GO:0018149	peptide cross-linking	15	0.563698	4.5719e-08	DSP, FLG, CSTA, ANXA1, KRT2, KRT1, FN1, ABCA7, KRT10, THBS1, TGM1, SPRR1A, SPRR1B, TGM3, TGM2	2534	22	19416	5.22422	0.000319068	1.13971e-05	1.10444e-05
GOTERM_BP_DIRECT	GO:0070534	protein K63-linked ubiquitination	26	0.977076	5.21515e-08	RNF8, RNF4, RNF5, RNF213, TRIM5, NBN, TRIM27, SKP2, TRIM21, ARRDC4, UBE2B, CDKN2A, TRAF2, BFAR, UBE2G1, WWP2, TRAF1, ITCH, RNF126, TRAF3, NEDD4, UBE2O, STUB1, UBE2V1, TRIM31, TRIM32	2534	61	19416	3.26585	0.000363951	1.21502e-05	1.17743e-05
GOTERM_BP_DIRECT	GO:0034599	cellular response to oxidative stress	36	1.35287	5.22217e-08	ATF2, VKORC1L1, PRKAA1, PRKAA2, STAU1, PYROXD1, CUL3, LRRK2, SLC1A1, SUMO4, ATP2A2, PARK7, PRDX2, MAPK8, LONP1, ARL6IP5, STX4, SLC25A24, RBM11, SNCA, ABCC1, G6PD, GPX1, PARP1, TXNRD2, FANCC, VRK2, DHRS2, EIF2S1, ETV5, MSRA, FANCD2, STK26, PPIA, HSPA1B, HSPA1A	2534	104	19416	2.6523	0.000364441	1.21502e-05	1.17743e-05
GOTERM_BP_DIRECT	GO:0070936	protein K48-linked ubiquitination	34	1.27772	6.99243e-08	UBE3C, CUL3, RNF8, CUL1, UBR4, UBE2D1, UBE3A, RNF4, RNF5, TRIM6, CDC23, CDC27, UBR5, TRIM25, SKP2, TRIM21, SKP1, UBE2H, UBE2B, UBE2C, AMFR, HUWE1, UBE2E1, BFAR, UBE2G1, UBE2A, SPSB3, ITCH, RNF126, KBTBD6, TRIM31, KBTBD7, UBE2K, TRIM32	2534	96	19416	2.71369	0.000487953	1.57443e-05	1.5257e-05
GOTERM_BP_DIRECT	GO:0008544	epidermis development	30	1.1274	1.57556e-07	SPRR2G, CALML5, LAMA3, KLK5, ATP2A2, LAMC2, YBX1, KRT85, KRT83, PPP3CA, CASP14, FLOT2, DSP, KRTAP5-9, CDSN, LAMB3, KRT2, KRT34, KRT5, KRT10, KRT31, KRT9, ALDH3A2, EDAR, FABP5, GJB5, KRT14, SPRR1A, SPRR1B, S100A7	2534	81	19416	2.83785	0.00109914	3.43669e-05	3.33034e-05
GOTERM_BP_DIRECT	GO:0010498	proteasomal protein catabolic process	16	0.601278	3.62898e-07	VCP, DERL2, PSMA7, PSMA8, RNF41, DDB1, BAG6, PSMA6, PSMA3, PSMA1, PSMB2, PSMA2, DDI2, PMAIP1, TRIM21, CUL4B	2534	28	19416	4.3784	0.00252982	7.67585e-05	7.43831e-05
GOTERM_BP_DIRECT	GO:0031647	regulation of protein stability	40	1.50319	3.75679e-07	USP10, CD81, LRRK2, PTEN, CCAR2, HDAC6, USP19, AURKA, ASGR2, BAG6, DDRGK1, DDI2, LAMP2, LMNA, MAPK1, VPS35, GET4, UBL4A, SH3GLB1, HSPA8, USP7, USP26, USP48, CDKN2A, USP9X, APOA2, USP28, YWHAZ, DDOST, DPM2, TF, GNL3L, RNF149, DAD1, GIPC1, BCL2, STUB1, SUGT1, NF2, TARDBP	2534	131	19416	2.3396	0.00261881	7.71247e-05	7.4738e-05
GOTERM_BP_DIRECT	GO:0006413	translational initiation	23	0.864337	5.41402e-07	EIF4A2, EIF4A1, EIF2B4, EIF4E3, DDX3X, RPS5, RPS3A, EIF2S2, EIF2S1, RPS17, EIF3M, COPS5, EIF2S3, EIF3K, EIF3L, EIF3I, EIF4H, RPS3, EIF3G, EIF3E, EIF3F, EIF2B1, EIF3A	2534	55	19416	3.20419	0.00377186	0.000107971	0.00010463
GOTERM_BP_DIRECT	GO:0030036	actin cytoskeleton organization	58	2.17963	6.94045e-07	ARHGAP8, RND3, ANTXR1, CAPZB, POF1B, CFL1, RAC3, THSD7A, RAC1, SPTAN1, ANXA1, CXADR, ACTN3, ACTN2, ACTN1, RHOG, ACTN4, RHOA, BCR, TYROBP, DAAM1, RHOJ, SPECC1L, FSCN1, MYH9, EZR, TLN1, PFN1, MACF1, SHC1, CDC42, CLN3, PDLIM3, PAK1, FGD5, DNAJB6, MICALL2, FLNA, FLNB, RICTOR, DMD, FLNC, PDLIM5, PDLIM7, SPTBN1, SPTBN2, SPECC1, PTPN1, ARPC5, TJP1, DIAPH1, CAPZA1, CAPZA2, NF1, KRAS, GRB2, NF2, RAN	2534	228	19416	1.94915	0.00483272	0.000134568	0.000130403
GOTERM_BP_DIRECT	GO:0034605	cellular response to heat	24	0.901917	7.388e-07	LYN, YWHAE, HSPA8, VCP, HSP90AA1, HDAC2, HSP90AB1, PDCD6, HSPA6, EIF2S1, THBS1, HDAC6, DNAJB1, IRAK1, EEF1D, BAG3, HSF1, TPR, NF1, STUB1, MAPT, PRKACA, HSPA1B, HSPA1A	2534	60	19416	3.06488	0.00514355	0.000139374	0.000135061
GOTERM_BP_DIRECT	GO:0061077	chaperone-mediated protein folding	20	0.751597	7.88771e-07	CCT3, UNC45A, UNC45B, CCT2, HSP90AB1, CSNK2A1, HSPB6, HSPB1, PDIA4, DNAJB2, DNAJB6, DNAJC5, TCP1, PFDN1, PFDN2, CCT8, PPIB, CCT5, CCT4, FKBP5	2534	44	19416	3.48282	0.00549049	0.000141963	0.00013757
GOTERM_BP_DIRECT	GO:0051603	proteolysis involved in protein catabolic process	22	0.826757	8.09303e-07	HSPA5, IDE, PSMB8, PSMA7, PSMA8, PSMB6, RNF123, PSMA6, PSMA3, PSMB4, PSMA4, PSMB5, PSMA1, PSMB2, PSMA2, PSMB3, CLPP, PSMB1, MDM2, LONP1, CAPN2, CTSB	2534	52	19416	3.2417	0.00563301	0.000141963	0.00013757
GOTERM_BP_DIRECT	GO:0021762	substantia nigra development	21	0.789177	8.1354e-07	YWHAE, G6PD, HSPA5, S100A1, MAPKAP1, SEC16A, FGF2, RHOA, ACTB, CDC42, LDHA, UCHL1, YWHAQ, GNB4, NDUFS3, CALM3, MBP, CKB, CALM1, CALM2, YWHAH	2534	48	19416	3.35221	0.00566242	0.000141963	0.00013757
GOTERM_BP_DIRECT	GO:0042178	xenobiotic catabolic process	14	0.526118	9.81038e-07	GSTM3, TPMT, ACSL1, GSTO1, CYP3A4, CYP2C19, CYP3A5, CRYZ, CYP2C9, CYP2A6, CYP2C8, CYP2B6, CYP2D6, NUDT15	2534	23	19416	4.66394	0.00682426	0.000167016	0.000161847
GOTERM_BP_DIRECT	GO:1990000	amyloid fibril formation	16	0.601278	1.16221e-06	CSTB, APP, CDSN, GSN, CDKN2A, USP9X, FUS, BACE1, FKBP1A, MDM2, VHL, MAPT, TARDBP, B2M, EMD, SNCA	2534	30	19416	4.0865	0.00807942	0.000193148	0.000187171
GOTERM_BP_DIRECT	GO:0000278	mitotic cell cycle	40	1.50319	1.32056e-06	TUBAL3, TTYH1, TUBGCP2, DCTN1, CLTC, CDCA8, RNF2, AURKB, AURKA, PPP2CA, TUBB8, PPP2CB, TUBA1C, TUBA1B, TUBB6, TUBA1A, CDC23, TUBB3, KIF5C, TUBB1, CLTCL1, CEP250, NUDT15, POLE, CDKL3, PBRM1, PPP1R12A, NEK4, TUBB, TUBG2, TUBB4B, TUBA4A, CIT, TUBB2A, ZW10, PPP2R2D, RAN, BAP1, TUBA8, MCPH1	2534	137	19416	2.23714	0.00917516	0.000214361	0.000207727
GOTERM_BP_DIRECT	GO:0006915	apoptotic process	123	4.62232	1.60314e-06	CYFIP2, APP, AHCYL1, INPPL1, JADE1, GHITM, NR3C1, DUX4, LGALS1, PEG10, CHEK1, TNFSF10, PIM1, BCAP29, EP300, SH3GLB1, CSNK2A1, PRKCB, PRKCE, LGALS14, EDAR, FKBP8, VDAC1, RAF1, PPIA, S100A9, SQSTM1, TP53, S100A8, DAP3, RTN3, CUL1, PSEN1, RTN4, BAG6, NHLH2, BCL2L11, GRK5, BAG1, PMAIP1, FIS1, GADD45B, UBE2B, RMDN3, BFAR, PALB2, AIMP1, XKR8, AIMP2, DAB2, STK26, BCL2, MDM2, NOX5, CLPTM1L, OGT, BCL2L1, …	2534	620	19416	1.52008	0.0111276	0.000254317	0.000246447
GOTERM_BP_DIRECT	GO:0030855	epithelial cell differentiation	32	1.20256	1.75043e-06	ACADVL, PCNA, DLX6, KRT24, KRT23, KRT40, CNN3, KRT33B, KRT33A, LGALS3, KRT26, PGK1, CTSB, CBR1, KRT13, KRT35, KRT12, KRT34, KRT10, KRT31, KRT9, VEGFA, KRT19, BDH2, KRT17, WT1, KRT16, KRT14, TAGLN2, ALDOC, TPP1, VDAC1	2534	99	19416	2.47667	0.0121437	0.000267847	0.000259558
GOTERM_BP_DIRECT	GO:0070527	platelet aggregation	21	0.789177	1.76518e-06	FGB, PDIA3, PDGFRA, FGL1, FGG, HBB, HSPB1, ILK, MYL12A, ACTB, ACTG1, TUBB1, GNAS, FLNA, MYH9, TLN1, PPIA, CLIC1, GLA, MYL9, VCL	2534	50	19416	3.21812	0.0122454	0.000267847	0.000259558
GOTERM_BP_DIRECT	GO:1900034	regulation of cellular response to heat	11	0.413378	2.25474e-06	GSK3B, DNAJB1, DNAJB6, DNAJC7, HSF1, EP300, ATM, MAPT, SIRT1, MTOR, ATR	2534	15	19416	5.61894	0.0156149	0.000334853	0.00032449
GOTERM_BP_DIRECT	GO:0019076	viral release from host cell	12	0.450958	2.40037e-06	DDB1, PC, TSG101, VAPA, VAPB, CAV2, CHMP2B, VPS4A, TRIM25, TRIM31, PPIA, RAB7A	2534	18	19416	5.10813	0.016615	0.000349053	0.000338251
GOTERM_BP_DIRECT	GO:0031623	receptor internalization	22	0.826757	3.36741e-06	ITGB1, FCER1G, TFRC, CD81, MX2, CAV1, MX1, CLTC, LILRB1, ARRB2, DNM1, DNM2, ITCH, GRK4, HGS, NEDD4, CD9, GRB2, EZR, RAB5A, AP2M1, SNCA	2534	56	19416	3.01015	0.0232305	0.000479684	0.00046484
GOTERM_BP_DIRECT	GO:0051092	positive regulation of NF-kappaB transcription factor activity	36	1.35287	3.72817e-06	MTPN, TFRC, DHX9, NOD1, NOD2, TNF, MTDH, INS, IRAK1, CLEC7A, DDRGK1, TRIM5, RPS3, TRIM25, ERC1, LGALS9, NTRK1, NPM1, CHUK, RIPK4, STAT3, TRAF2, TRAF1, AGT, PSMA6, TRIM13, TRIM14, TRIM37, UBE2V1, S100A9, PPIA, TRIM32, S100A8, HSPA1B, LTF, HSPA1A	2534	122	19416	2.26098	0.025687	0.000520453	0.000504347
GOTERM_BP_DIRECT	GO:0007163	establishment or maintenance of cell polarity	20	0.751597	3.84133e-06	ACTR3, CAP1, ACTR2, RHOG, RHOH, RPGRIP1L, ACTB, CDC42, DLG1, RHOJ, FSCN1, FAT1, CTNNA1, RAC2, RAC3, RHOU, RHOV, RAC1, RHOQ, CLASP2	2534	48	19416	3.19258	0.0264563	0.000525735	0.000509466
GOTERM_BP_DIRECT	GO:0051592	response to calcium ion	21	0.789177	7.15083e-06	FGB, AHCYL1, GDI1, HOMER1, PDCD6, TRPC1, CAV1, FGG, ITPR3, SLC6A1, THBS1, EGFR, TTN, PPP3CA, NEDD4, CALM3, CALM1, SLC25A12, CALM2, SLC25A13, SEC31A	2534	54	19416	2.97974	0.0486878	0.000959861	0.000930158
GOTERM_BP_DIRECT	GO:0009410	response to xenobiotic stimulus	60	2.25479	8.32757e-06	COMT, PFAS, TNF, RPTOR, CDH3, PNP, CDH1, MYC, CA9, ABCC1, HSP90AA1, GPX1, CHUK, PRKCB, ITGA3, ITGA2, APOA2, CTPS1, ADAM17, NPC1, ADORA2A, MAP1B, CAT, TOP1, TP53, HDAC2, ABCB1, SRC, SLC1A1, SLC1A3, ATP1A1, TYMS, THBS1, MYO6, DRD2, SNCA, NTRK1, LYN, ABCA2, HSPA8, TGFB1, ACE, UBE2B, TXNRD2, XRCC5, STAT1, PTCH1, MTHFR, SRP68, SOD1, TJP1, RAD51, BCL2, MDM2, CTNNB1, BLMH, CALR, GCLM, OTC, ATR	2534	257	19416	1.78884	0.0564696	0.00109673	0.00106279
GOTERM_BP_DIRECT	GO:0031397	negative regulation of protein ubiquitination	22	0.826757	8.77596e-06	PRKCG, UBXN1, CAMLG, PRKCE, CAV1, ISG15, ARRB1, PARK7, ARRB2, SIRT7, PER2, DNAJA1, UFL1, GNL3L, BAG2, WNK1, RPS3, SQSTM1, OGT, HSPA1B, VPS28, HSPA1A	2534	59	19416	2.85709	0.059418	0.00112799	0.00109308
GOTERM_BP_DIRECT	GO:0007611	learning or memory	24	0.901917	8.88814e-06	PRKCG, NTRK1, GLP1R, GPI, PRNP, APP, SRC, AMFR, CHRNA7, TMOD2, PTEN, LILRB2, PSEN1, ADCY8, EGFR, CLN3, GM2A, POMK, ARL6IP5, EP300, MAPK1, CHRFAM7A, MAPT, B2M	2534	68	19416	2.7043	0.0601542	0.00112799	0.00109308
GOTERM_BP_DIRECT	GO:0071346	cellular response to type II interferon	26	0.977076	1.0837e-05	TNF, ACTG1, CDC42, KIF5B, CASP1, PIM1, FLNB, STX4, LGALS9, GBP2, IL12RB1, ACTR3, GBP5, ACTR2, GSN, STAT1, RPL13A, MYO1C, ZYX, CALM3, VIM, CALM1, CALM2, GAPDH, TLR3, VAMP3	2534	78	19416	2.55406	0.0728523	0.00132705	0.00128599
GOTERM_BP_DIRECT	GO:0048511	rhythmic process	26	0.977076	1.0837e-05	TOP2A, DDX5, PRKAA1, PRKAA2, PRKDC, DHX9, UBE3A, CCAR2, MAPK8, EP300, DRD4, PRKCG, USP7, CSNK2A1, USP9X, NONO, MTOR, CUL4A, DDB1, SFPQ, SP1, TOP1, TARDBP, TP53, DTL, EZH2	2534	78	19416	2.55406	0.0728523	0.00132705	0.00128599
GOTERM_BP_DIRECT	GO:0006281	DNA repair	65	2.44269	1.36452e-05	ERCC6L, FEN1, DCLRE1C, RIF1, NUDT1, BCCIP, PARK7, BACH1, UFL1, PTTG1, TRIM28, EXO1, RUVBL2, RUVBL1, CHEK1, FBXO6, POLE, MEN1, RFC5, TOP3B, UPF1, SUPT16H, PARP1, RFC2, RECQL, SIRT7, INIP, DDB1, FANCD2, VCP, USP10, CHRNA4, PDS5B, PDS5A, SAMHD1, ZMPSTE24, RECQL4, FZR1, RNF113A, SLX4, UBR5, HSF1, RPS3, UBQLN4, FANCI, MBD4, NPM1, UBE2B, TREX1, NONO, HUWE1, RPA1, FANCA, FANCC, UBE2A, USP28, CDK9, CUL4A…	2534	290	19416	1.71739	0.090849	0.00164213	0.00159131
GOTERM_BP_DIRECT	GO:0030301	cholesterol transport	13	0.488538	1.39723e-05	MSR1, STARD3, VPS4B, CAV1, APOA2, APOA1, ARV1, NPC1, VAPA, VAPB, APOB, LDLR, CFTR	2534	24	19416	4.15036	0.0929224	0.00165299	0.00160184
GOTERM_BP_DIRECT	GO:0000209	protein polyubiquitination	44	1.65351	1.54175e-05	UBE3C, TNKS, CUL3, UBE2D1, UBE3A, CBL, FBXO22, HDAC6, UBE2J1, NPEPPS, TRIM6, RMND5A, TRIM5, TRIM2, UBR5, SPOP, TRIM21, SKP1, UBE2H, WSB1, NHLRC3, UBE2B, CDKN2A, UBE2C, AMFR, HUWE1, UBE2E1, BFAR, UBE2G1, UBE2A, RNF41, RNF123, BCL2, MDM2, CTNNB1, BLMH, STUB1, TRIP12, UBE2V1, UBE2K, TRIM32, DTL, CUL4B, UBE2M	2534	172	19416	1.9601	0.102026	0.00179356	0.00173806
GOTERM_BP_DIRECT	GO:0032880	regulation of protein localization	29	1.08982	1.56754e-05	HSP90AB1, VPS4A, INPPL1, C9ORF72, INS, DNAJB2, UFL1, MAPK8, TRIM6, DNAJB6, TRIM5, ARHGDIA, TPR, STX6, TRIM25, SFN, TRIM21, YWHAG, TRIM67, HSP90AA1, PARP1, MMD, PTCH1, KRT5, FKBP1A, ADCYAP1, RAB14, BCL2, RAB9A	2534	94	19416	2.36387	0.103642	0.00179368	0.00173817
GOTERM_BP_DIRECT	GO:0006890	retrograde vesicle-mediated transport, Golgi to endoplasmic reticulum	20	0.751597	2.07082e-05	ARF4, COPB2, COPA, KDELR1, GBF1, STX18, HTT, COPZ1, TAPBP, ARCN1, LMAN2, ZW10, STX5, KDELR2, COPG2, SEC22B, ERGIC3, ERGIC1, COPE, SEC22C	2534	53	19416	2.89139	0.134584	0.00233134	0.00225919
GOTERM_BP_DIRECT	GO:0030216	keratinocyte differentiation	23	0.864337	2.35372e-05	DSP, FLG, CSTA, MAP2K1, CLIC4, SPRR2G, ANXA1, CDSN, TSG101, INTU, KRT10, EREG, BCR, TGM1, PPP3CA, KRT16, KRT14, SLC39A2, SPRR1A, SPRR1B, TGM3, EZH2, S100A7	2534	67	19416	2.63031	0.151505	0.0026041	0.00252351
GOTERM_BP_DIRECT	GO:0006816	calcium ion transport	28	1.05224	2.38771e-05	RYR1, RYR2, CHRNA4, CHRNA7, ATP2A3, ITPR2, ATP2A1, SLC3A2, GHITM, SRI, PKD1, RYR3, TMEM165, PPP3CA, SARAF, CLCA1, TRPM7, CACNA1S, TRPC5, CAV3, PRKCB, TRPC4, CAV1, TRPC1, ATP2B2, STIM1, STIM2, CHRFAM7A	2534	91	19416	2.3576	0.153516	0.0026041	0.00252351
GOTERM_BP_DIRECT	GO:0030049	muscle filament sliding	9	0.338219	2.51933e-05	MYH2, MYL6, MYH3, TPM3, TPM1, MYH8, MYH4, MYH6, MYH7	2534	12	19416	5.74665	0.161257	0.00266438	0.00258193
GOTERM_BP_DIRECT	GO:0098761	cellular response to interleukin-7	9	0.338219	2.51933e-05	PDIA3, STIP1, ATIC, GIPC1, YBX1, P4HB, LSP1, RAD23B, HSPD1	2534	12	19416	5.74665	0.161257	0.00266438	0.00258193
GOTERM_BP_DIRECT	GO:0010628	positive regulation of gene expression	99	3.72041	2.95334e-05	APP, ATF2, MYLK2, RPL5, TFRC, TNC, PARK7, PRDM1, FGF2, TNF, ACTG2, ACTG1, GJA1, IL36A, CDH3, MYC, LAMP3, VPS35, LGALS9, MAP2K1, RPS7, MUSK, RPL23, MITF, LGALS9B, EDAR, TYROBP, HGS, EZR, TP53, SLC22A2, PSEN1, IQGAP3, CNN2, GJC2, CLEC7A, DDRGK1, UBR5, APOB, NTSR1, TFAP2A, TGFB1, CAV1, RDX, FN1, MSN, RAB27A, INHBA, OCLN, SP1, PIP, MDM2, ATM, CALR, GSK3B, DDX3X, ARRB2, PPP3CA, TMED2, CHUK, ITGA3, IL1…	2534	505	19416	1.50209	0.186286	0.00307677	0.00298156
GOTERM_BP_DIRECT	GO:0097294	'de novo' XMP biosynthetic process	7	0.263059	3.05018e-05	ADSL, ATIC, PPAT, IMPDH2, GART, PFAS, PAICS	2534	7	19416	7.66219	0.191768	0.00313092	0.00303403
GOTERM_BP_DIRECT	GO:1900026	positive regulation of substrate adhesion-dependent cell spreading	18	0.676437	3.55525e-05	FGB, FGG, APOA1, ILK, OLFM4, TRIOBP, UNC13D, CDC42, DAB2, ARPC2, C1QBP, MYADM, FLNA, RAC3, P4HB, CALR, RAC1, LIMS1	2534	46	19416	2.99825	0.219766	0.00350266	0.00339427
GOTERM_BP_DIRECT	GO:0045214	sarcomere organization	18	0.676437	3.55525e-05	ITGB1, WDR1, TPM3, ACTN2, FLII, TPM1, KRT8, MYOM2, ACTG1, TTN, KRT19, MYH3, PRKAR1A, CFL2, FLNC, MYH6, MYH7, PLEC	2534	46	19416	2.99825	0.219766	0.00350266	0.00339427
GOTERM_BP_DIRECT	GO:0016477	cell migration	61	2.29237	3.56288e-05	ITGB1, ARF4, RNH1, SPEF1, ITGB5, ITGB4, USP33, ARPC5L, PTEN, LAMC2, RND2, RND3, PHB2, RND1, PPP1R9B, CDH3, CDH1, MYO18A, ITGAV, ITGB7, RAC1, SCRIB, RHOF, RHOC, RHOD, RHOA, VAV1, TIAM1, CEACAM1, KCTD13, FSCN1, LCP1, MAPRE1, PHLDB2, CD44, CD63, LAMA5, RAB1A, FOXC1, CD151, CUL3, LAMA3, IQGAP1, THBS1, LIMA1, VTN, PAK1, CTNNA1, MISP, PAK2, PAK4, ZRANB1, JUP, LAMB3, USP9X, ARPC5, SORL1, APC, AXL, FAT1,…	2534	275	19416	1.69961	0.220181	0.00350266	0.00339427
GOTERM_BP_DIRECT	GO:0042274	ribosomal small subunit biogenesis	25	0.939496	4.34801e-05	RPS19BP1, HEATR1, NOL7, PWP2, IPO4, RPS15, RPS4X, RPS14, EMG1, RPS17, RPS16, RPS19, RPS11, RPS13, RPS12, NPM1, RPS9, RPS7, PNO1, RPS8, RPS5, RPS6, RPS3A, RPS25, RPS23	2534	79	19416	2.42474	0.261768	0.00421515	0.00408471
GOTERM_BP_DIRECT	GO:0006094	gluconeogenesis	18	0.676437	4.8971e-05	GPI, TPI1, GOT1, MDH2, PGAM1, PGAM2, ENO1, SLC39A14, PER2, PC, PGK1, WDR5, ALDOC, SLC25A10, PCK1, SLC25A11, PGM1, SLC25A13	2534	47	19416	2.93446	0.289528	0.00468243	0.00453753
GOTERM_BP_DIRECT	GO:0090084	negative regulation of inclusion body assembly	8	0.300639	5.33572e-05	DNAJB2, DNAJB1, DNAJB6, HSF1, SACS, HSPA2, HSPA1B, HSPA1A	2534	10	19416	6.12976	0.310951	0.00498468	0.00483043
GOTERM_BP_DIRECT	GO:0071456	cellular response to hypoxia	37	1.39045	5.35603e-05	OPRD1, PRKAA1, SRC, CBL, PHB2, NDRG1, RTN4, RPTOR, NPEPPS, IRAK1, AIFM1, FAM162A, MYC, LMNA, PGK1, CLCA1, PMAIP1, VHL, PCK1, PTPN1, EGLN3, TGFB1, PRKCE, NGB, INHBA, SIRT1, MTOR, VASN, VEGFA, PTPRD, BCL2, MDM2, HYOU1, STUB1, MALAT1, P4HB, TP53	2534	142	19416	1.99649	0.311928	0.00498468	0.00483043
GOTERM_BP_DIRECT	GO:0042307	positive regulation of protein import into nucleus	17	0.638858	5.45295e-05	HSP90AA1, TGFB1, JUP, PSEN1, MAPK14, IPO5, MAVS, TRIM28, CDH1, BAG3, UBR5, TPR, FLNA, EP300, ECT2, TARDBP, RAN	2534	43	19416	3.02924	0.316567	0.00500811	0.00485313
GOTERM_BP_DIRECT	GO:0032212	positive regulation of telomere maintenance via telomerase	16	0.601278	5.94048e-05	CCT3, CCT2, HSP90AA1, XRCC5, TNKS, PTGES3, AURKB, TCP1, MAPK1, CTNNB1, ATM, CCT8, HNRNPA1, CCT5, ATR, CCT4	2534	39	19416	3.14346	0.339434	0.00538501	0.00521836
GOTERM_BP_DIRECT	GO:0043410	positive regulation of MAPK cascade	46	1.72867	6.30286e-05	APP, SHC1, CD81, CHRNA7, LPAR1, ADRB1, ALOX12B, ADRB2, NENF, IQGAP1, NOD2, FGF2, TNF, IQGAP3, IGF1R, INS, SOX2, PRDX2, TRIM5, ERBB2, ZNF622, DRD2, HRAS, IL6R, WNT4, LYN, MAP2K1, TGFB1, GPR37, CAV2, RYK, EPHA8, PRKCE, SORBS3, SOD1, VEGFA, MOS, CD4, ADRB3, TLR9, CTNNB1, CHRFAM7A, LAMTOR1, RAF1, PPIA, FGFR1	2534	193	19416	1.82622	0.355934	0.00564025	0.00546571
GOTERM_BP_DIRECT	GO:0055085	transmembrane transport	54	2.02931	7.07998e-05	SLC44A5, SLC35B4, SLC35B1, SLC35F1, CYB561D1, SLC4A3, ABCC11, GJA1, SLC22A17, SLC26A11, GJA8, MFSD2A, ABCC4, ABCC1, SLC2A13, TAP2, TAP1, SPNS1, CFTR, ABCG2, ABCB1, ABCB6, ABCB7, ABCB4, ABCB5, ATP1A3, ABCB8, ABCB9, RNF5, SLCO1B1, GJC2, SV2A, SLCO1B3, SLC19A3, CNNM3, ABCA2, SLC14A1, SLC35A4, SLC10A6, GSDMA, SLC10A1, ATP13A1, SLC35E1, SLC33A1, ABCA7, ATP2B1, SLC4A7, GJB1, ABCB10, GJB4, GJB3, GJB5, R…	2534	240	19416	1.72399	0.389941	0.00625548	0.0060619
GOTERM_BP_DIRECT	GO:0030048	actin filament-based movement	11	0.413378	7.43578e-05	MYO1D, MYO1B, MYO1C, MYH3, MYO1A, MYO6, MYH9, MYH14, MYH4, MYH10, MYO1G	2534	20	19416	4.21421	0.404907	0.00640762	0.00620934
GOTERM_BP_DIRECT	GO:0006941	striated muscle contraction	11	0.413378	7.43578e-05	RYR1, RYR2, MYLK2, PGAM2, CASQ2, CACNA1S, ALDOA, MYH6, RYR3, MYH7, TTN	2534	20	19416	4.21421	0.404907	0.00640762	0.00620934
GOTERM_BP_DIRECT	GO:0006605	protein targeting	17	0.638858	7.53773e-05	YWHAE, GBP5, YWHAB, RPL11, AKAP6, SYNJ2BP, YWHAZ, SORL1, VPS51, OS9, YWHAQ, GIPC1, CDC37, LAMP2, HOMER3, AP1S3, YWHAG	2534	44	19416	2.96039	0.409126	0.00641626	0.00621771
GOTERM_BP_DIRECT	GO:0031648	protein destabilization	19	0.714017	7.73705e-05	PRNP, GSN, CDKN2A, PRKDC, SRC, CUL3, DERL1, HTT, RNF5, SIRT1, MTOR, CDC73, HDAC6, RNF139, MDM2, EP300, VPS35, TRIM21, SNCA	2534	53	19416	2.74682	0.417291	0.00650658	0.00630523
GOTERM_BP_DIRECT	GO:0006898	receptor-mediated endocytosis	23	0.864337	8.10663e-05	LMBR1L, SCARB2, CAP1, MSR1, CLTC, HMMR, ADRB2, SORL1, EGFR, ASGR1, DNM1, DNM2, CLN3, DAB2, TFR2, CLTCL1, PPT1, PLXNB2, AP1S1, SNX9, APOE, LDLR, PDLIM7	2534	72	19416	2.44765	0.432132	0.00673622	0.00652777
GOTERM_BP_DIRECT	GO:0006936	muscle contraction	24	0.901917	8.33039e-05	RYR1, TPM4, TPM3, TPM2, TMOD3, TPM1, TMOD2, MYOM2, TRDN, TTN, MYH1, MYH2, MYL6, DES, MYH3, CALD1, MYH8, MYH13, CACNA1S, MYH4, EMD, MYH6, SNTA1, MYH7	2534	77	19416	2.38822	0.440933	0.00684072	0.00662903
GOTERM_BP_DIRECT	GO:0007042	lysosomal lumen acidification	12	0.450958	8.8616e-05	ATP6V1A, TMEM199, CLN3, GRN, ATP6V0B, LAMP1, LAMP2, ATP6AP2, PPT1, ATP6V1H, ATP6V0C, CLN6	2534	24	19416	3.8311	0.461284	0.00718496	0.00696262
GOTERM_BP_DIRECT	GO:0001975	response to amphetamine	15	0.563698	9.05841e-05	RANBP2, RGS17, HDAC2, SLC1A1, COMT, HDAC6, PPP1R9B, PPP3CA, RGS2, ADORA2A, CNR2, RGS20, DRD2, RGS9, DRD4	2534	36	19416	3.19258	0.468635	0.00718496	0.00696262
GOTERM_BP_DIRECT	GO:0006099	tricarboxylic acid cycle	15	0.563698	9.05841e-05	PDHA1, IDH3G, MDH2, IDH2, DLST, PDHB, SDHA, SUCLA2, SDHAF2, NNT, IDH3B, SUCLG2, DLAT, ACO2, IDH3A	2534	36	19416	3.19258	0.468635	0.00718496	0.00696262
GOTERM_BP_DIRECT	GO:0006606	protein import into nucleus	30	1.1274	9.24707e-05	IPO13, ATF2, IPO11, NUP188, CSE1L, LRRK2, PHB2, IPO7, IPO4, IPO5, PPP3CA, IPO8, IPO9, TPR, LMNA, KPNA6, KPNA5, KPNA2, TNPO3, HSPA8, NPM1, GCKR, NUP155, STAT3, NUP93, NF1, SQSTM1, TP53, RAN, KPNB1	2534	108	19416	2.12839	0.475587	0.00721062	0.00698748
GOTERM_BP_DIRECT	GO:0051897	positive regulation of phosphatidylinositol 3-kinase/protein kinase B signal transduction	46	1.72867	9.29736e-05	ITGB1, APP, HIP1, SRC, UBE3A, SEMA3E, ARRB2, PARK7, TXN, CBL, FGF2, THBS1, TNF, EGFR, RTN4, IGF1R, MTDH, PIK3R5, INS, CDC42, TMEM100, BAG4, ERBB3, C1QBP, CPNE1, RICTOR, NTRK1, PDGFRA, TGFB1, GPX1, MUSK, RYK, EPHA8, FN1, VEGFB, SIRT1, MTOR, VAV1, AGT, VEGFA, HAX1, AXL, NEDD4, CAT, HCST, FGFR1	2534	196	19416	1.79827	0.477424	0.00721062	0.00698748
GOTERM_BP_DIRECT	GO:0001732	formation of cytoplasmic translation initiation complex	10	0.375799	9.75768e-05	EIF3M, EIF5, EIF3K, EIF3L, EIF3I, EIF3G, EIF3E, EIF3F, EIF2S2, EIF3A	2534	17	19416	4.50717	0.49395	0.00748446	0.00725285
GOTERM_BP_DIRECT	GO:0030307	positive regulation of cell growth	26	0.977076	0.000103421	MTPN, DDX3X, MAPKAP1, DERL2, AKAP6, EGFR, INS, CDC42, RPTOR, ERBB2, RICTOR, SFN, MFSD2A, NCBP1, CSNK2A1, KLHL22, ACSL4, IL2, MTOR, ADAM17, KRT17, BCL2, S100A9, FXN, TRIM32, S100A8	2534	88	19416	2.26383	0.514179	0.00784649	0.00760368
GOTERM_BP_DIRECT	GO:0002474	antigen processing and presentation of peptide antigen via MHC class I	7	0.263059	0.000108427	ACE, SAR1B, ERAP1, HLA-B, HLA-C, MR1, B2M	2534	8	19416	6.70442	0.530864	0.00813786	0.00788603
GOTERM_BP_DIRECT	GO:0051480	regulation of cytosolic calcium ion concentration	16	0.601278	0.000116101	YWHAE, RYR1, MYH7B, RYR2, TRPC5, CAV3, TRPC4, CAV2, TRPC1, CAV1, ATP2B4, ATP2B3, ATP2B2, ATP2B1, ADCY8, CLN3	2534	41	19416	2.99012	0.555334	0.00853036	0.00826638
GOTERM_BP_DIRECT	GO:0007029	endoplasmic reticulum organization	16	0.601278	0.000116101	JAGN1, CAV2, LRRK2, SEC16A, TOR1AIP2, MIA3, TOR1B, RTN4, SEC61A2, SEC61A1, LMAN1, SMPD4, REEP5, VAPB, CACNA1S, SEC31A	2534	41	19416	2.99012	0.555334	0.00853036	0.00826638
GOTERM_BP_DIRECT	GO:0032930	positive regulation of superoxide anion generation	11	0.413378	0.000125374	APP, TGFB1, TYROBP, CLEC7A, GSTP1, PRKCE, MAPT, EGFR, AGT, GNAI2, SOD1	2534	21	19416	4.01353	0.583207	0.00908224	0.00880119
GOTERM_BP_DIRECT	GO:0051091	positive regulation of DNA-binding transcription factor activity	26	0.977076	0.000126215	ATF2, PTEN, PARK7, PHB2, TNF, NHLH2, CLEC7A, TRIM5, HSF1, DVL2, TRIM25, EP300, TRIM27, TP53BP1, TRIM21, JUP, ANXA3, TRAF2, ESR1, ESR2, MAVS, COPS5, TRIM14, TRIM37, TRIM31, TRIM32	2534	89	19416	2.23839	0.585645	0.00908224	0.00880119
GOTERM_BP_DIRECT	GO:0009267	cellular response to starvation	25	0.939496	0.000127995	WDR45B, USP33, LRRK2, WDR45, PPM1D, FBXO22, RPTOR, PAK1, MAP1LC3B, LAMP2, MYH13, FNIP1, PAK2, MFSD2A, WNT4, PAK4, HSPA8, CAV1, TFEB, SIRT1, SREBF2, MTOR, STK26, ALB, YME1L1	2534	84	19416	2.28041	0.590762	0.00911634	0.00883423
GOTERM_BP_DIRECT	GO:0002183	cytoplasmic translational initiation	8	0.300639	0.000130125	EIF4A2, EIF4A1, EIF2B4, EIF3M, EIF2S3, EIF3I, EIF2S2, EIF2B1	2534	11	19416	5.5725	0.596804	0.00917447	0.00889056
GOTERM_BP_DIRECT	GO:0008277	regulation of G protein-coupled receptor signaling pathway	17	0.638858	0.000138816	USP20, HOMER2, USP33, TULP3, GRK1, RGS5, ADCYAP1, RGS2, RIC8B, GRK5, GRK4, GRK6, RGS10, PDCL, RGS20, RGS11, RGS9	2534	46	19416	2.83168	0.62054	0.00968939	0.00938954
GOTERM_BP_DIRECT	GO:0033138	positive regulation of peptidyl-serine phosphorylation	22	0.826757	0.000156042	OPRD1, APP, TFRC, MAPKAP1, CAV1, SH2D3C, PARK7, TXN, TNF, EGFR, HDAC6, RPTOR, PAK1, BAG4, TRIM6, BCL2, TNKS1BP1, SMYD3, RAF1, FNIP1, CD44, SNCA	2534	70	19416	2.40812	0.663534	0.0106697	0.0103395
GOTERM_BP_DIRECT	GO:0018105	peptidyl-serine phosphorylation	24	0.901917	0.000158291	GSK3B, CSNK2A1, TNKS, PRKDC, PRKCE, LRRK2, DYRK1A, PRKCA, MAPK14, PKD1, MTOR, AURKA, TTBK2, MAPK8, WNK1, CDK2, MAPK1, RICTOR, ATM, TOP1, PCK1, PRKACA, PAK2, ATR	2534	80	19416	2.29866	0.668775	0.0106697	0.0103395
GOTERM_BP_DIRECT	GO:0034504	protein localization to nucleus	16	0.601278	0.000158975	YWHAE, GCKR, CDKN2A, RPL11, ABCA7, TOR1B, TOR1AIP1, DCLK1, IPO4, STK11, XPO1, DNAJB6, LMNA, MDM2, CALR, GBP2	2534	42	19416	2.91893	0.670354	0.0106697	0.0103395
GOTERM_BP_DIRECT	GO:0035094	response to nicotine	16	0.601278	0.000158975	OPRD1, GABBR1, HDAC2, VCAM1, GPX1, HOMER1, CHRNA4, CHRNA7, IL13, PPP1R9B, IGF1R, BCL2, MAPK1, CHRFAM7A, DRD2, KCNK1	2534	42	19416	2.91893	0.670354	0.0106697	0.0103395
GOTERM_BP_DIRECT	GO:0035633	maintenance of blood-brain barrier	14	0.526118	0.000196858	ITGB1, SLC12A2, SLC1A1, ACTB, ACTG1, TJP1, GJA1, OCLN, MBP, DMD, VCL, TJP3, TJP2, MFSD2A	2534	34	19416	3.15502	0.746959	0.0130019	0.0125996
GOTERM_BP_DIRECT	GO:0006189	'de novo' IMP biosynthetic process	6	0.225479	0.000201439	ADSL, ATIC, PPAT, GART, PFAS, PAICS	2534	6	19416	7.66219	0.754924	0.0130019	0.0125996
GOTERM_BP_DIRECT	GO:0045921	positive regulation of exocytosis	11	0.413378	0.000203038	FGB, RAB3A, ANXA2, FGG, RAB27A, RAB9A, RAB5A, CFTR, UNC13D, CLASP2, SNCA	2534	22	19416	3.8311	0.757645	0.0130019	0.0125996
GOTERM_BP_DIRECT	GO:0006268	DNA unwinding involved in DNA replication	11	0.413378	0.000203038	RECQL4, RAD51, CDC45, MCM7, GINS3, RPA1, RECQL, MCM4, SSBP1, MCM6, MCM2	2534	22	19416	3.8311	0.757645	0.0130019	0.0125996
GOTERM_BP_DIRECT	GO:1903779	regulation of cardiac conduction	11	0.413378	0.000203038	ACE2, TRPC1, ATP2A3, ATP2B4, ATP2A2, ATP2B3, ATP2A1, ATP2B2, ATP2B1, PRKACA, AGT	2534	22	19416	3.8311	0.757645	0.0130019	0.0125996
GOTERM_BP_DIRECT	GO:0031334	positive regulation of protein-containing complex assembly	18	0.676437	0.000206234	SH3GLB1, GSK3B, VCP, TGFB1, CRBN, TFRC, PARK7, RHOC, TNF, RHOA, VEGFA, LGALS3, BCL2L11, GNL3L, CLEC7A, RPS3, FNIP1, BID	2534	52	19416	2.6523	0.762992	0.0130865	0.0126815
GOTERM_BP_DIRECT	GO:0071902	positive regulation of protein serine/threonine kinase activity	13	0.488538	0.000209788	MAP2K1, DDX3X, SRC, ADRB2, RHOA, PPP2CA, PIM1, CALM3, CALM1, CALM2, EZH2, LTF, SNCA	2534	30	19416	3.32028	0.7688	0.0131921	0.0127838
GOTERM_BP_DIRECT	GO:0000380	alternative mRNA splicing, via spliceosome	12	0.450958	0.000213613	HNRNPM, SFPQ, DDX5, PUF60, HNRNPUL1, NCBP1, NCBP2, DHX9, SRSF1, STRAP, HNRNPU, SRSF9	2534	26	19416	3.5364	0.774892	0.0131948	0.0127865
GOTERM_BP_DIRECT	GO:0051247	positive regulation of protein metabolic process	12	0.450958	0.000213613	MTPN, APP, MAPK8, TGFB1, WFS1, CHRNA7, PLA2G10, CHRFAM7A, INHBA, AGT, MTOR, INS	2534	26	19416	3.5364	0.774892	0.0131948	0.0127865
GOTERM_BP_DIRECT	GO:0014044	Schwann cell development	9	0.338219	0.000227259	MED12, MAP2K1, ERBB3, ERBB2, NF1, MAPK1, GRB2, RAF1, HRAS	2534	15	19416	4.59732	0.795349	0.0139146	0.013484
GOTERM_BP_DIRECT	GO:0006805	xenobiotic metabolic process	31	1.16498	0.000240443	ABCB1, TPMT, GSTP1, CYP2C19, CYP3A4, CYP2C18, CYP3A5, CYP3A7, SLCO1B1, CYP2B6, CYP2D6, SLCO1B3, UGT1A6, VKORC1, ABCC4, CBR1, ABCC1, UGT1A1, CYP4F2, EPHX1, CAD, CYP4F12, CYP2A7, CYP2C9, POR, CYP2A6, CYP2C8, NCEH1, NAT2, VDAC2, UGT2B7	2534	119	19416	1.99603	0.813345	0.0145938	0.0141422
GOTERM_BP_DIRECT	GO:0006695	cholesterol biosynthetic process	15	0.563698	0.0002459	FDPS, G6PD, PRKAA1, PRKAA2, APOA1, MSMO1, HSD17B7, ACLY, ARV1, EBP, NSDHL, CYB5R3, PMVK, DHCR7, CFTR	2534	39	19416	2.947	0.820323	0.0147331	0.0142772
GOTERM_BP_DIRECT	GO:0072659	protein localization to plasma membrane	38	1.42803	0.000246959	RAB3B, LAMA5, SEC23A, RAB3A, CD81, RAB3D, TNF, MYL12A, ZDHHC4, CLN3, BAG4, CDH1, AKT2, BSG, FLOT1, ARL6IP5, FLNA, FLOT2, TMED2, SCN3B, SPTBN1, CLASP2, JUP, CAV3, ACTN2, PTCH1, SEC16A, RDX, RAB27A, ATP1B3, PDZK1, ANK1, RAB11A, TNFRSF1A, EHD1, DLG1, EZR, ARF6	2534	158	19416	1.84281	0.821646	0.0147331	0.0142772
GOTERM_BP_DIRECT	GO:0048488	synaptic vesicle endocytosis	18	0.676437	0.000267086	SYT2, CTBP1, CLTB, CLTA, AP2A1, SCRIB, AP2B1, AP2A2, DNM1, DNM2, AP1G1, CANX, CAPN2, SNCG, STX1A, AP2M1, ARF6, SNCA	2534	53	19416	2.60225	0.845028	0.0157988	0.0153099
GOTERM_BP_DIRECT	GO:0002027	regulation of heart rate	14	0.526118	0.000276034	RYR2, CAV3, MC3R, MDM2, CASQ2, CALM3, DMD, CALM1, DRD2, PRKACA, CALM2, MYH6, SNTA1, MYH7	2534	35	19416	3.06488	0.854413	0.0161909	0.0156899
GOTERM_BP_DIRECT	GO:1903078	positive regulation of protein localization to plasma membrane	19	0.714017	0.000283072	ITGB1, PRNP, ITGA3, PRKCE, RHOG, ATP2B4, TNF, EGFR, PPP1R9B, LGALS3, PGRMC1, DLG1, KIF5B, AGR2, STX4, EZR, SQSTM1, SPTBN1, ARF6	2534	58	19416	2.51003	0.861395	0.0164558	0.0159465
GOTERM_BP_DIRECT	GO:2000643	positive regulation of early endosome to late endosome transport	7	0.263059	0.000289171	DAB2, MTMR2, RDX, MSN, NF2, PTPN23, EZR	2534	9	19416	5.95948	0.867173	0.0164558	0.0159465
GOTERM_BP_DIRECT	GO:0048227	plasma membrane to endosome transport	7	0.263059	0.000289171	USP6NL, RAB5B, RAB5C, SGSM3, RAB35, COMMD1, RAB11A	2534	9	19416	5.95948	0.867173	0.0164558	0.0159465
GOTERM_BP_DIRECT	GO:1902236	negative regulation of endoplasmic reticulum stress-induced intrinsic apoptotic signaling pathway	10	0.375799	0.00028998	CREB3, PTPN1, WFS1, CREB3L1, LRRK2, TXNDC12, PARK7, BCL2L1, HSPA1A, GRINA	2534	19	19416	4.03273	0.867921	0.0164558	0.0159465
GOTERM_BP_DIRECT	GO:2001056	positive regulation of cysteine-type endopeptidase activity	23	0.864337	0.000294239	EGLN3, VCP, HIP1, DDX3X, GSN, PDCD6, RPS27L, NOD1, SIRT1, TNF, BCL2L11, AIFM1, FAM162A, MYC, DNAJA3, CASP1, TNFSF10, RPS3, ARL6IP5, PMAIP1, LGALS9, S100A9, S100A8	2534	78	19416	2.25936	0.87179	0.0165628	0.0160503
GOTERM_BP_DIRECT	GO:0006879	intracellular iron ion homeostasis	21	0.789177	0.000297623	ATP6V1A, NDFIP1, ABCB6, TFRC, TMPRSS6, ABCB7, GLRX5, SOD1, TMEM199, HPX, TF, SLC22A17, TFR2, MYC, FTH1, ATP6V0A2, ATP6V0D1, B2M, HAMP, FXN, FTL	2534	68	19416	2.36627	0.874784	0.0166193	0.016105
GOTERM_BP_DIRECT	GO:0031032	actomyosin structure organization	13	0.488538	0.000301895	LIMCH1, CNN3, TJP1, CNN2, CNN1, EPB41L4A, EPB41L1, MYO18A, MYH14, MYH9, TRPM7, MYH11, MYH10	2534	31	19416	3.21318	0.878464	0.016724	0.0162065
GOTERM_BP_DIRECT	GO:0048260	positive regulation of receptor-mediated endocytosis	11	0.413378	0.000317372	C3, VTN, TF, HIP1, HNRNPK, KIF3A, SERPINE1, PPT1, AP2A1, CBL, B2M	2534	23	19416	3.66453	0.890913	0.017443	0.0169032
GOTERM_BP_DIRECT	GO:0007264	small GTPase-mediated signal transduction	31	1.16498	0.000327942	DIRAS3, ARHGAP8, GDI1, USO1, GDI2, RND2, RND3, RND1, PLD2, DOCK10, CDC42, RHOT1, YWHAQ, RAC2, RAC3, RAC1, SH2D3C, RHOH, RHOF, RHOC, RHOD, RHOA, VAV1, BCR, RUFY1, TIAM1, RABIF, DNAJA3, RHOJ, RAB18, RHOQ	2534	121	19416	1.96304	0.898673	0.0178831	0.0173297
GOTERM_BP_DIRECT	GO:0006953	acute-phase response	15	0.563698	0.000333266	SERPINA3, CEBPB, SERPINA1, UGT1A1, TFRC, AHSG, EPO, HP, FN1, HPR, INS, TFR2, SAA1, A2M, IL6R	2534	40	19416	2.87332	0.902371	0.0178938	0.0173401
GOTERM_BP_DIRECT	GO:0001916	positive regulation of T cell mediated cytotoxicity	15	0.563698	0.000333266	HSPA8, HLA-H, STX7, HLA-B, TAP2, HLA-C, HLA-A, HLA-F, CD1B, HLA-G, CD1A, HLA-E, AZGP1, IL12RB1, B2M	2534	40	19416	2.87332	0.902371	0.0178938	0.0173401
GOTERM_BP_DIRECT	GO:0000398	mRNA splicing, via spliceosome	44	1.65351	0.000377039	ZCCHC8, SF3B2, DDX5, SRSF1, PPWD1, GPATCH1, HNRNPU, WDR83, DDX41, EFTUD2, METTL14, RNF113A, SNRPD2, DHX35, CWC22, RALY, SNRPD3, TXNL4A, HNRNPA1, SF3B1, HSPA8, RBM14, SNRPN, NCBP1, NCBP2, METTL3, SRRM1, LSM8, HNRNPM, PRPF6, SNW1, DDX39A, HNRNPK, DDX39B, HNRNPH1, HNRNPF, HNRNPA2B1, PRPF31, PABPC1, HNRNPC, HNRNPA1L2, RBMX, SNRPA, SF1	2534	196	19416	1.72008	0.928082	0.0200896	0.0194679
GOTERM_BP_DIRECT	GO:0051402	neuron apoptotic process	25	0.939496	0.000401631	APP, PSEN1, TUBA1A, ERBB3, AIFM1, FAM162A, GMPPA, BID, HRAS, SNCA, NTRK1, TRPC5, TGFB1, GPX1, LIG4, CIT, AXL, DNAJC5, BCL2, NF1, KRAS, ATM, GAPDH, TP53, BCL2L1	2534	90	19416	2.12839	0.939429	0.0209701	0.0203212
GOTERM_BP_DIRECT	GO:0006892	post-Golgi vesicle-mediated transport	9	0.338219	0.000402578	RABIF, MYO1B, SNAP23, GBF1, SORCS1, SCAMP1, SORL1, SCAMP2, DNM2	2534	16	19416	4.30998	0.939829	0.0209701	0.0203212
GOTERM_BP_DIRECT	GO:0032897	negative regulation of viral transcription	9	0.338219	0.000402578	HEXIM1, IFITM3, TRIM13, TRIM14, LARP7, TRIM27, TRIM31, TRIM21, TRIM32	2534	16	19416	4.30998	0.939829	0.0209701	0.0203212
GOTERM_BP_DIRECT	GO:0036211	protein modification process	30	1.1274	0.000410844	HDAC2, TSG101, UBA7, RPN2, PRKDC, FBXO22, LOXL2, TGM1, PCMT1, SERP1, AKT2, SEPHS1, LCMT1, TGM3, UBL4A, CDKL3, UBE2I, PARP1, ARPC4, WWP2, FBXO11, MSRA, GGCX, QPCT, RAF1, UBA52, BAP1, UBE2M, EZH2, PIGH	2534	117	19416	1.96467	0.943203	0.0212422	0.0205848
GOTERM_BP_DIRECT	GO:0150104	transport across blood-brain barrier	24	0.901917	0.000419029	SLC12A2, ABCC4, ABCA2, ABCC1, SLC16A1, ABCB1, TFRC, SLC22A2, SLC2A13, SLC1A1, ATP2A3, ATP2B4, SLC1A3, SLC1A5, SLC6A1, SLC4A3, SLC7A1, SLC5A6, SLC7A8, SLC16A7, SLC38A5, SLC19A1, MFSD2A, ABCG2	2534	85	19416	2.16344	0.946359	0.021506	0.0208405
GOTERM_BP_DIRECT	GO:0006974	DNA damage response	63	2.36753	0.000424742	TOP2A, ATF2, RIF1, MCM7, ALKBH7, CCAR2, RPTOR, UFL1, STK11, RASSF1, MYC, C1QBP, CHEK1, MEN1, PARP1, CSNK2A1, METTL3, VRK2, SIRT7, ATAD3A, SIRT1, INIP, DDB1, MAPT, DTL, TP53, VCP, UBA7, USP10, PRKDC, RNF8, PSEN1, SAMHD1, CBL, PAK1, UBR5, RPS3, MAPK1, PMAIP1, TP53BP1, UBQLN4, BRD4, LYN, EGLN3, NEK4, UBE2B, XRCC5, RPA1, USP28, MTOR, CUL4A, RAD51, APC, WNK1, RFWD3, NEDD4, BCL2, SPRTN, UBA1, ATM, TRIP…	2534	312	19416	1.54717	0.948456	0.0216401	0.0209705
GOTERM_BP_DIRECT	GO:0007030	Golgi organization	31	1.16498	0.000442558	USP6NL, RAB1A, CUL7, LRRK2, ARL1, HTT, CDC42, LMAN1, VPS51, MYO18A, RAB29, TMED2, DYM, TMED6, CLASP2, ARFGEF1, RAB2A, COG6, TANGO2, SEC16A, GBF1, SURF4, HUWE1, BHLHA15, SEC23IP, NPLOC4, GORASP2, HOOK1, ZW10, GOLGB1, OPTN	2534	123	19416	1.93112	0.954486	0.0223844	0.0216917
GOTERM_BP_DIRECT	GO:0090148	membrane fission	15	0.563698	0.00044587	SH3GLB1, TSG101, EXOC8, EXOC7, VPS4B, VPS4A, CORO1C, HGS, CHMP2B, CHMP1A, CHMP4C, EXOC4, CHMP4B, EXOC6, VPS28	2534	41	19416	2.80324	0.955527	0.0223897	0.0216969
GOTERM_BP_DIRECT	GO:0008360	regulation of cell shape	34	1.27772	0.000458495	CYFIP1, WDR1, LPAR1, SEMA3E, MYL12A, ZMPSTE24, EPS8, FGD5, RAC2, MYH14, RAC3, RAC1, MYH10, ANXA1, TPM3, TPM1, RDX, RHOG, FN1, RHOH, SHROOM3, MSN, VEGFA, DIAPH1, DLG1, RHOJ, MYH9, PLXNB2, PLEKHO1, RHOU, NF2, EZR, ALDOA, RHOQ	2534	140	19416	1.86082	0.95928	0.0228592	0.0221519
GOTERM_BP_DIRECT	GO:0051016	barbed-end actin filament capping	10	0.375799	0.000466398	EPS8, SVIL, SCIN, GSN, CAPZB, FLII, CAPZA1, RDX, CAPZA2, TRIOBP	2534	20	19416	3.8311	0.961466	0.0230883	0.0223739
GOTERM_BP_DIRECT	GO:0065003	protein-containing complex assembly	35	1.3153	0.000480274	DET1, TUBGCP2, DHX9, NAPG, CLGN, PPP2R1A, HSF1, DMD, SNX9, BID, AP2M1, FGB, CARD10, FGG, DNAJB12, FANCA, RANBP9, CHCHD10, FANCC, TRAF2, DNAJB14, MITF, TRAF1, TAPBP, AIMP2, TIAM1, OCLN, APC, DLG4, ZW10, CAPZA1, CAPZA2, MDM2, TP53, VAMP3	2534	146	19416	1.83683	0.965025	0.0236078	0.0228773
GOTERM_BP_DIRECT	GO:0031333	negative regulation of protein-containing complex assembly	14	0.526118	0.000517638	OPRD1, GSK3B, DDX3X, HSPA5, CRBN, SRC, SORL1, HDAC6, CDC42, HSF1, LAMP2, EP300, RAF1, LCMT1	2534	37	19416	2.89921	0.973058	0.0251181	0.0243408
GOTERM_BP_DIRECT	GO:0000082	G1/S transition of mitotic cell cycle	23	0.864337	0.00052354	ITGB1, KHDRBS1, HSPA8, USP26, CUL5, TAF10, CUL3, CCNF, CUL2, RPS6, CUL1, IQGAP3, CUL4A, PPP3CA, CCND2, MYC, CDK2, BCL2, RHOU, SKP2, POLE, CUL4B, EZH2	2534	81	19416	2.17568	0.974145	0.0251181	0.0243408
GOTERM_BP_DIRECT	GO:0006096	glycolytic process	17	0.638858	0.000530339	GPI, TPI1, PGAM1, PGAM2, ENO1, HK1, LDHA, PFKL, PKM, HOOK1, TMEM237, PGK1, PGAM4, ALDOC, ALDOA, GAPDH, PGM1	2534	51	19416	2.55406	0.975344	0.0251181	0.0243408
GOTERM_BP_DIRECT	GO:0006839	mitochondrial transport	8	0.300639	0.00053259	STARD3, HSP90AA1, ABCB10, NPTX1, PSEN1, TMEM14C, SLC25A24, SLC25A13	2534	13	19416	4.7152	0.975729	0.0251181	0.0243408
GOTERM_BP_DIRECT	GO:0033700	phospholipid efflux	8	0.300639	0.00053259	APOC2, APOC1, APOA2, SPNS1, APOC3, APOA1, ABCA7, APOE	2534	13	19416	4.7152	0.975729	0.0251181	0.0243408
GOTERM_BP_DIRECT	GO:0034975	protein folding in endoplasmic reticulum	8	0.300639	0.00053259	PDIA3, HSPA5, CANX, EMC2, EMC4, P4HB, CALR, HSP90B1	2534	13	19416	4.7152	0.975729	0.0251181	0.0243408
GOTERM_BP_DIRECT	GO:0031398	positive regulation of protein ubiquitination	22	0.826757	0.000541379	FANCI, GSK3B, NDFIP1, HSPA5, WFS1, CUL3, CAV1, LRRK2, DERL1, HUWE1, UBE2D1, UBE3A, COMMD1, HSPBP1, DNAJB2, AIMP2, RASSF1, UBB, DNAJA3, SPRTN, STUB1, BIRC3	2534	76	19416	2.218	0.977174	0.0253612	0.0245764
GOTERM_BP_DIRECT	GO:0018107	peptidyl-threonine phosphorylation	15	0.563698	0.000589318	ATF2, GSK3B, MYLK2, CSNK2A1, TNKS, PRKDC, LRRK2, CAD, DYRK1A, PRKCA, STK11, MAPK8, WNK1, CHEK1, MAPK1	2534	42	19416	2.7365	0.983668	0.0274229	0.0265743
GOTERM_BP_DIRECT	GO:0045727	positive regulation of translation	23	0.864337	0.000628647	RPL5, YTHDF1, NPM1, DDX3X, YTHDF3, PRKDC, ITGA2, METTL3, RPS27L, EEF2, THBS1, MTOR, RPS4X, METTL14, FXR2, SERP1, KRT17, MYC, CSDE1, ERBB2, PLXNB2, EIF3E, OGT	2534	82	19416	2.14915	0.987591	0.0281654	0.0272938
GOTERM_BP_DIRECT	GO:0031000	response to caffeine	6	0.225479	0.000628782	RYR1, RYR2, PRKAA1, HDAC2, ADORA2A, CAD	2534	7	19416	6.56759	0.987603	0.0281654	0.0272938
GOTERM_BP_DIRECT	GO:0042159	lipoprotein catabolic process	6	0.225479	0.000628782	APOC2, ATM, APOE, APOB, CTSD, LDLR	2534	7	19416	6.56759	0.987603	0.0281654	0.0272938
GOTERM_BP_DIRECT	GO:0006086	acetyl-CoA biosynthetic process from pyruvate	6	0.225479	0.000628782	PDHX, PDHA1, MPC2, DLAT, PDHB, DLD	2534	7	19416	6.56759	0.987603	0.0281654	0.0272938
GOTERM_BP_DIRECT	GO:0022898	regulation of transmembrane transporter activity	6	0.225479	0.000628782	ACE2, BCL2, PIM1, ACTB, SNCA, INS	2534	7	19416	6.56759	0.987603	0.0281654	0.0272938
GOTERM_BP_DIRECT	GO:1904646	cellular response to amyloid-beta	16	0.601278	0.000641013	GSK3B, PRNP, APP, ABCC1, VCAM1, PARP1, ITGA4, ATP1A3, ADRB2, PSEN1, TNF, ICAM1, IGF1R, BACE1, GJA1, TYROBP	2534	47	19416	2.60841	0.988618	0.0281654	0.0272938
GOTERM_BP_DIRECT	GO:0006177	GMP biosynthetic process	7	0.263059	0.000642893	ADSL, ATIC, PPAT, IMPDH2, GART, PFAS, PAICS	2534	10	19416	5.36354	0.988766	0.0281654	0.0272938
GOTERM_BP_DIRECT	GO:0019885	antigen processing and presentation of endogenous peptide antigen via MHC class I	7	0.263059	0.000642893	ERAP1, TAP2, TAP1, HLA-A, IDE, B2M, TAPBP	2534	10	19416	5.36354	0.988766	0.0281654	0.0272938
GOTERM_BP_DIRECT	GO:0060315	negative regulation of ryanodine-sensitive calcium-release channel activity	7	0.263059	0.000642893	GSTO1, CASQ2, CALM3, SRI, CALM1, CALM2, TRDN	2534	10	19416	5.36354	0.988766	0.0281654	0.0272938
GOTERM_BP_DIRECT	GO:0006260	DNA replication	28	1.05224	0.000645624	FEN1, MCM7, DHX9, SAMHD1, RECQL4, SLX4, RBBP4, CHEK1, POLE, RFC5, UPF1, DUT, SUPT16H, RFC2, TREX1, RECQL, RPA1, RPA2, NAP1L1, RPA3, CDK2, MCM4, MCM6, SSBP1, TOP1, DTL, MCM2, ATR	2534	109	19416	1.96827	0.988979	0.0281654	0.0272938
GOTERM_BP_DIRECT	GO:0034063	stress granule assembly	12	0.450958	0.000658193	ATXN2L, DYNC1H1, YTHDF1, YTHDF2, DDX3X, YTHDF3, CSDE1, PRRC2C, MAPT, EIF2S1, C9ORF72, RPS23	2534	29	19416	3.17056	0.989905	0.0285353	0.0276523
GOTERM_BP_DIRECT	GO:0006998	nuclear envelope organization	9	0.338219	0.000673691	NUP93, DES, NUP155, REEP4, LMNA, VPS4A, LMNB2, LMNB1, ZMPSTE24	2534	17	19416	4.05646	0.990941	0.0287025	0.0278143
GOTERM_BP_DIRECT	GO:0090110	COPII-coated vesicle cargo loading	9	0.338219	0.000673691	RAB1A, SEC23A, SAR1A, SAR1B, SURF4, MIA3, SEC24C, SEC23B, SEC31A	2534	17	19416	4.05646	0.990941	0.0287025	0.0278143
GOTERM_BP_DIRECT	GO:0034446	substrate adhesion-dependent cell spreading	17	0.638858	0.000674386	RAB1A, LAMA5, LAMB3, ITGA4, SRC, KIF14, FN1, ILK, ANTXR1, RHOA, AXL, MICALL2, ITGAV, ITGB7, RAC1, EPHA1, VAMP3	2534	52	19416	2.50495	0.990984	0.0287025	0.0278143
GOTERM_BP_DIRECT	GO:0071392	cellular response to estradiol stimulus	14	0.526118	0.000693755	MYOG, UGT1A1, ITGA2, SSTR2, ESR1, EGFR, ESR2, PPP1R9B, IGF1R, FAM210B, AIFM1, RUVBL2, HSF1, LCOR	2534	38	19416	2.82291	0.992125	0.0293479	0.0284397
GOTERM_BP_DIRECT	GO:0032781	positive regulation of ATP-dependent activity	11	0.413378	0.000708191	DNAJB2, GABARAPL2, DNAJB1, TPM3, TPM1, DNAJB11, TOR1AIP2, AHSA1, ATP1B3, PFN1, TOR1AIP1	2534	25	19416	3.37137	0.992881	0.0297781	0.0288566
GOTERM_BP_DIRECT	GO:0042147	retrograde transport, endosome to Golgi	24	0.901917	0.000713448	VPS29, GOLT1B, DCTN1, GBF1, CLTC, ARL1, VPS26A, GGA1, RNF126, VPS51, CLTCL1, RAB29, STX6, UBE2O, RAB9A, ANKFY1, STX5, VPS35, TRIM27, ERC1, YKT6, RAB7A, VTI1B, VAMP3	2534	88	19416	2.08969	0.993137	0.0298196	0.0288968
GOTERM_BP_DIRECT	GO:0008284	positive regulation of cell population proliferation	93	3.49493	0.000744609	VIPR1, EPO, TNC, KIF14, PTEN, ILK, LAMC2, FGF2, ACTB, IGF1R, RPS4X, UFL1, CCND2, CAPNS1, MYC, ITGAV, CAPN1, HRAS, IL6R, KRT6A, SERPINB3, TPD52, PDGFRA, TRPC5, RPS9, TSC22D1, CSNK2A1, RPL23, AVPR2, RPS6, RHOG, NCCRP1, SIRT1, EREG, TIAM1, ADAM17, CCKBR, STAMBP, SLC25A5, EPHA1, FXN, SMARCD1, PRKAA1, HDAC2, SHC1, SHMT2, CUL3, CHRNA7, COX17, DERL2, PTN, THBS1, EGFR, INS, GNAI2, DPP4, FZR1, PAK1, ERBB3…	2534	511	19416	1.39449	0.99448	0.0309367	0.0299794
GOTERM_BP_DIRECT	GO:0140588	chromatin looping	38	1.42803	0.000765843	DDX3Y, EIF4A2, EIF4A1, ERCC6L, DDX5, VCP, DDX3X, MCM7, DHX9, DQX1, VPS4B, DDX1, VPS4A, DDX20, DDX41, NTPCR, DDX60, RECQL4, DHX30, RNF213, DHX35, RUVBL2, RUVBL1, PCBP2, NSF, UPF1, HSPA5, RECQL, TOR1B, DDX19A, MOV10, DDX39A, DDX39B, MCM4, YME1L1, MCM6, CFTR, MCM2	2534	167	19416	1.74349	0.995241	0.0314328	0.0304601
GOTERM_BP_DIRECT	GO:0060048	cardiac muscle contraction	15	0.563698	0.000770058	RYR2, MYLK2, TPM3, TPM1, VEGFB, CXCR4, MTOR, TTN, PPP1R13L, CASQ2, DMD, SCN3B, MYH6, MYH7, SCN2B	2534	43	19416	2.67286	0.995379	0.0314328	0.0304601
GOTERM_BP_DIRECT	GO:0032092	positive regulation of protein binding	15	0.563698	0.000770058	GSK3B, USP9X, USP33, LRRK2, RPL11, IDE, SPPL3, FKBP1A, TIAM1, VTN, FLOT1, TRIB3, TRIM21, B2M, RAN	2534	43	19416	2.67286	0.995379	0.0314328	0.0304601
GOTERM_BP_DIRECT	GO:0006611	protein export from nucleus	13	0.488538	0.000805582	HSPA9, TGFB1, AHCYL1, STRADA, CSE1L, XPO7, PKD1, XPO1, XPO4, SFN, CALR, PRKACA, RAN	2534	34	19416	2.92966	0.996394	0.0326917	0.03168
GOTERM_BP_DIRECT	GO:0051301	cell division	73	2.74333	0.000818928	DCLRE1A, ERCC6L, AHCTF1, ANKLE2, CCNF, CLTC, KIF14, CLTA, HNRNPU, NR3C1, SMC4, TRIOBP, CDC73, TTC28, TUBA1C, TUBA1B, TUBA1A, CDC23, CCND2, PTTG1, RUVBL1, CDC27, CHMP1A, TXNL4A, TUBB, PRKCE, NSUN2, HAUS4, LIG4, KATNAL1, ZFYVE19, ZW10, SPECC1L, MAPRE1, ARF6, KLHL18, CTDP1, TSG101, INTU, TNKS, DCTN1, VPS4A, RNF8, GNAI3, NCAPG, CDCA8, PDS5B, PDS5A, GNAI1, NCAPH, AURKB, AURKA, GNAI2, FZR1, TPR, RPS3, …	2534	383	19416	1.46042	0.996715	0.0330412	0.0320187
GOTERM_BP_DIRECT	GO:0010629	negative regulation of gene expression	62	2.32995	0.000856219	DDX3Y, APP, GSK3B, DDX3X, INPPL1, PARK7, PRDM1, FGF2, TNF, PPP3CA, GJA1, TRIM6, CREB3L1, CHMP1A, CPNE1, FLOT2, VPS35, LGALS9, HRAS, SH3GL2, PAWR, UPK3B, SIRT1, POU5F1, PRKAR1A, PTRH2, MYADM, MAPT, OPRD1, PRKAA1, PRKAA2, SRC, PSEN1, IQGAP3, AURKA, INS, PPP2CB, DDRGK1, ATOH8, HSF1, VHL, APOE, LDLR, WNT4, MSR1, TGFB1, ACE, NDFIP1, TIPARP, STAT3, ATP2B4, VEGFB, WWP2, ESR1, AGT, VEGFA, HEYL, OCLN, PC,…	2534	314	19416	1.51292	0.997469	0.0343472	0.0332843
GOTERM_BP_DIRECT	GO:0043065	positive regulation of apoptotic process	64	2.40511	0.000887188	ITGB1, TOP2A, APP, DDX3X, TNF, CCAR2, LGALS2, LGALS1, AIFM1, TCTN3, ADAMTSL4, FAM162A, C1QBP, TNFSF10, ARL6IP5, CTSD, TGM2, TSC22D1, RPS6, PAWR, SCRIB, SIRT1, RHOB, DNM2, DDX19A, VDAC1, SQSTM1, TP53, TLR3, SRC, PRKDC, DDX20, LPAR1, HTT, NOD1, PSEN1, HSPD1, MAPK8, BCL2L11, SCIN, PNMA1, PMAIP1, ZNF622, ECT2, BID, NTSR1, SNCA, HSPA9, TGFB1, ACE, GADD45B, CDKN2A, TNFRSF10C, LILRB1, SOD1, DNAJA1, APC,…	2534	327	19416	1.49963	0.997961	0.0352862	0.0341942
GOTERM_BP_DIRECT	GO:0008203	cholesterol metabolic process	23	0.864337	0.000894793	STARD3, CEBPA, APP, APOA2, ERLIN1, HDLBP, APOA1, ERLIN2, CYP3A4, SREBF2, CLN6, LIMA1, CYP2C9, EBP, NSDHL, NPC1, CYP2D6, CAT, APOC1, FDX1, APOE, APOB, LDLR	2534	84	19416	2.09798	0.998067	0.0352862	0.0341942
GOTERM_BP_DIRECT	GO:0051028	mRNA transport	23	0.864337	0.000894793	RANBP2, NDC1, AHCTF1, NUP205, NUP188, NUP210, TNKS, DHX9, MVP, MX2, SRSF1, LRPPRC, NUP93, FXR2, KIF5C, PEG10, KHSRP, HSF1, HNRNPA2B1, IGF2BP3, IGF2BP2, HNRNPA1, HNRNPA1L2	2534	84	19416	2.09798	0.998067	0.0352862	0.0341942
GOTERM_BP_DIRECT	GO:0010592	positive regulation of lamellipodium assembly	12	0.450958	0.000917796	ACTR3, CDC42, ACTR2, CYFIP1, HSP90AA1, OCLN, ARPC2, FSCN1, RAC2, RAC3, RAC1, MTOR	2534	30	19416	3.06488	0.998354	0.03599	0.0348762
GOTERM_BP_DIRECT	GO:0042060	wound healing	22	0.826757	0.000942012	DSP, PDGFRA, MACF1, TPM3, TPM1, FN1, MIA3, SCRIB, FGF2, PPL, INS, EREG, CNN2, PPP3CA, PAK1, ERBB3, ERBB2, NF1, EPPK1, RAF1, KRT6A, PLEC	2534	79	19416	2.13378	0.99861	0.0367332	0.0355965
GOTERM_BP_DIRECT	GO:0055013	cardiac muscle cell development	11	0.413378	0.0010173	CXADR, CAV3, ACTN2, HNRNPU, MYH11, MYH6, MTOR, TTN, PLEC, ZMPSTE24, VEGFA	2534	26	19416	3.2417	0.999179	0.0394073	0.0381878
GOTERM_BP_DIRECT	GO:0070301	cellular response to hydrogen peroxide	20	0.751597	0.00102188	KDM6B, HSPA8, PRKAA1, HDAC2, ANXA1, PCNA, SRC, PARK7, SIRT1, HDAC6, RHOB, AIFM1, AXL, HSF1, MDM2, RPS3, STAT6, ECT2, FXN, EZH2	2534	69	19416	2.22093	0.999204	0.0394073	0.0381878
GOTERM_BP_DIRECT	GO:0051496	positive regulation of stress fiber assembly	17	0.638858	0.00106424	TPM3, LIMCH1, TPM1, LPAR1, APOA1, RHOC, SORBS3, RHOA, MTOR, CDC42, PAK1, BAG4, EVL, NF2, RAC1, EPHA1, WNT4	2534	54	19416	2.41217	0.999408	0.040544	0.0392894
GOTERM_BP_DIRECT	GO:0006164	purine nucleotide biosynthetic process	9	0.338219	0.00107459	SLC4A7, ADSL, ATIC, MTHFD1, GMPR2, PPAT, IMPDH2, GART, PFAS	2534	18	19416	3.8311	0.999449	0.040544	0.0392894
GOTERM_BP_DIRECT	GO:0006414	translational elongation	9	0.338219	0.00107459	EIF5A, EEF1G, EEF1A1, EEF1B2, EEF1A1P5, EEF1D, RPLP1, EEF2, TUFM	2534	18	19416	3.8311	0.999449	0.040544	0.0392894
GOTERM_BP_DIRECT	GO:0097401	synaptic vesicle lumen acidification	9	0.338219	0.00107459	ATP6V1A, ATP6AP2, ATP6V1B2, ATP6V1H, ATP6V1E1, ATP6V0D1, CLCN3, ATP6V0C, ATP6V1C1	2534	18	19416	3.8311	0.999449	0.040544	0.0392894
GOTERM_BP_DIRECT	GO:1902600	proton transmembrane transport	39	1.46561	0.00109457	ATP6V1A, SLC25A3, COX4I1, COX4I2, ATP1A3, ATP1A1, GHITM, ATP12A, COX5A, NNT, ATP6V0A2, ATP6V1H, ATP6V1E1, SLC15A3, SLC15A4, NDUFV1, ATP6V1C1, NDUFA9, CYB5A, ATP6V0B, SLC16A1, NDUFA5, NDUFA4, NDUFA3, ATP6AP2, OTOP3, SLC9B1, ATP6V1B2, UQCRC1, NDUFS3, NDUFS2, NOX5, NDUFS1, ATP6V0D1, SLC25A12, SLC25A5, ATP6V0C, SLC25A4, SLC25A13	2534	176	19416	1.69787	0.999521	0.0410757	0.0398046
GOTERM_BP_DIRECT	GO:0045087	innate immune response	100	3.75799	0.00114618	APP, CLEC10A, IFIT5, PRDM1, IPO7, LGALS3, IL36A, TRIM28, TRIM29, TRIM25, TRIM27, SKP2, B2M, TRIM21, GBP5, DEFB119, METTL3, HLA-B, HLA-C, HLA-A, CNPY3, MR1, HLA-E, TRIM13, TRIM14, SERPING1, CLEC4E, S100A9, S100A8, OPTN, UBA7, DHX9, PRKDC, DDX1, DDX60, IRAK1, C7, CLEC7A, PCBP2, KLRC1, SLC15A3, SLC15A4, HEXIM1, LYN, XRCC5, NONO, ISG15, SRPK1, CYLD, MAVS, HOOK1, REL, SERINC3, RNF185, TMEM45B, DDX3X, …	2534	564	19416	1.35855	0.999666	0.0427826	0.0414586
GOTERM_BP_DIRECT	GO:0007005	mitochondrion organization	28	1.05224	0.00116245	CEBPA, GSK3B, STOML2, RAB3A, POLDIP2, LRRK2, PARK7, GABPB1, PHB2, RHOT1, LONP1, RAB29, MFN2, MYH14, FIS1, CXADR, PARP1, CAV2, CHCHD10, ATAD3A, MARCKS, TMEM11, DNAJA3, YME1L1, MTFR2, SLIRP, FXN, PLEC	2534	113	19416	1.8986	0.999702	0.043159	0.0418234
GOTERM_BP_DIRECT	GO:0032435	negative regulation of proteasomal ubiquitin-dependent protein catabolic process	14	0.526118	0.00119907	USP7, USP26, UBXN1, HSP90AB1, CSNK2A1, CAMLG, USP9X, RPL11, PARK7, CCAR2, BAG6, DDRGK1, GIPC1, OGT	2534	40	19416	2.68177	0.999769	0.0440499	0.0426868
GOTERM_BP_DIRECT	GO:0009408	response to heat	14	0.526118	0.00119907	EIF2B4, HSP90AA1, HSPB6, HSPB2, HSPB1, HSPA2, MTOR, SOD1, DNAJA1, DNAJA3, DNAJB4, DNAJA2, EIF2B1, SCN2B	2534	40	19416	2.68177	0.999769	0.0440499	0.0426868
GOTERM_BP_DIRECT	GO:0071466	cellular response to xenobiotic stimulus	20	0.751597	0.00123372	PRNP, PRKAA1, PPP1R12A, PCNA, PRKAA2, MCM7, TFRC, SLC10A1, CXCR4, EGFR, VAV1, PPP1R9B, EFTUD2, UCHL1, RNF149, MYC, HSF1, TP53, TLR3, CERS1	2534	70	19416	2.1892	0.999819	0.0450376	0.0436439
GOTERM_BP_DIRECT	GO:0097421	liver regeneration	12	0.450958	0.00125654	RPS15, VTN, CEBPB, TGFB1, PCNA, PTCH1, SRSF1, TYMS, TNF, EGFR, EZH2, AURKA	2534	31	19416	2.96601	0.999846	0.0450376	0.0436439
GOTERM_BP_DIRECT	GO:0048149	behavioral response to ethanol	7	0.263059	0.00125821	EPS8, HDAC2, CHRFAM7A, OPRM1, DRD2, FGF2, DRD4	2534	11	19416	4.87594	0.999847	0.0450376	0.0436439
GOTERM_BP_DIRECT	GO:1904871	positive regulation of protein localization to Cajal body	7	0.263059	0.00125821	CCT3, CCT2, TCP1, LARP7, CCT8, CCT5, CCT4	2534	11	19416	4.87594	0.999847	0.0450376	0.0436439
GOTERM_BP_DIRECT	GO:0070934	CRD-mediated mRNA stabilization	7	0.263059	0.00125821	DHX9, CSDE1, HNRNPU, IGF2BP3, IGF2BP2, YBX1, PABPC1	2534	11	19416	4.87594	0.999847	0.0450376	0.0436439
GOTERM_BP_DIRECT	GO:0042921	nuclear receptor-mediated glucocorticoid signaling pathway	5	0.187899	0.00129472	PTGES3, NEDD4, CALR, NR3C1, YWHAH	2534	5	19416	7.66219	0.999882	0.0456422	0.0442297
GOTERM_BP_DIRECT	GO:1903307	positive regulation of regulated secretory pathway	5	0.187899	0.00129472	RAB3A, RAB15, RAB3D, RAB27A, UNC13D	2534	5	19416	7.66219	0.999882	0.0456422	0.0442297
GOTERM_BP_DIRECT	GO:0048549	positive regulation of pinocytosis	5	0.187899	0.00129472	CDC42, CLN3, AXL, PPT1, ANKFY1	2534	5	19416	7.66219	0.999882	0.0456422	0.0442297
GOTERM_BP_DIRECT	GO:0030968	endoplasmic reticulum unfolded protein response	17	0.638858	0.00132169	PTPN1, VCP, HSPA5, RHBDD2, WFS1, AMFR, DERL1, DERL2, BHLHA15, CREB3, SERP1, OS9, TMBIM4, VAPB, CREB3L1, STUB1, HYOU1	2534	55	19416	2.36831	0.999902	0.0463589	0.0449243
GOTERM_BP_DIRECT	GO:0001666	response to hypoxia	39	1.46561	0.00136206	RYR1, RYR2, PRKAA1, TFRC, EPO, CHRNA4, CHRNA7, CXCR4, ITPR2, WDR83, COMT, THBS1, TNF, HSP90B1, LOXL2, DPP4, LONP1, CAPN2, EP300, CA9, DRD2, HMOX2, EGLN3, ADSL, TGFB1, ACE, VCAM1, CAV3, CAV1, ITGA2, NGB, VEGFB, MTHFR, VEGFA, ADAM17, CAT, NF1, ATM, CHRFAM7A	2534	178	19416	1.6788	0.999926	0.0475359	0.0460649
GOTERM_BP_DIRECT	GO:0061136	regulation of proteasomal protein catabolic process	11	0.413378	0.00142855	GPX1, UBB, PSMD14, PSME2, APOE, NUDT15, PRKACA, UBQLN4, PKD1, RAD23B, UBQLN2	2534	27	19416	3.12163	0.999954	0.0492511	0.047727
GOTERM_BP_DIRECT	GO:1903955	positive regulation of protein targeting to mitochondrion	13	0.488538	0.00143238	SH3GLB1, PRKAA1, HSPA1L, HUWE1, SREBF2, NPEPPS, MICALL2, RAC2, RAC3, RHOU, RAC1, SAE1, BAP1	2534	36	19416	2.7669	0.999955	0.0492511	0.047727
GOTERM_BP_DIRECT	GO:0051017	actin filament bundle assembly	13	0.488538	0.00143238	ACTN1, PAWR, RHOD, EPS8, LIMA1, MYO1B, MARCKS, CALD1, DPYSL3, FSCN1, PLS3, LCP1, EZR	2534	36	19416	2.7669	0.999955	0.0492511	0.047727
GOTERM_BP_DIRECT	GO:0051865	protein autoubiquitination	20	0.751597	0.00148182	UBE2B, CUL3, AMFR, RNF8, LTN1, UBE3A, TRAF2, BFAR, WWP2, CBL, RNF4, RNF41, ITCH, RNF213, MDM2, TRIM13, STUB1, TRIM37, TRIM21, RNF185	2534	71	19416	2.15836	0.999968	0.0502037	0.0486501
GOTERM_BP_DIRECT	GO:0044788	modulation by host of viral process	6	0.225479	0.00149604	CDC42, EEA1, FASN, PI4KA, RAB29, RAB5A	2534	8	19416	5.74665	0.999971	0.0502037	0.0486501
GOTERM_BP_DIRECT	GO:0051086	chaperone mediated protein folding independent of cofactor	6	0.225479	0.00149604	CCT3, CCT2, TCP1, CCT8, CCT5, CCT4	2534	8	19416	5.74665	0.999971	0.0502037	0.0486501
GOTERM_BP_DIRECT	GO:0019941	modification-dependent protein catabolic process	6	0.225479	0.00149604	UBB, UBA7, UBC, ISG15, FAU, UBA52	2534	8	19416	5.74665	0.999971	0.0502037	0.0486501
GOTERM_BP_DIRECT	GO:0044208	'de novo' AMP biosynthetic process	6	0.225479	0.00149604	ADSL, ATIC, PPAT, GART, PFAS, PAICS	2534	8	19416	5.74665	0.999971	0.0502037	0.0486501
GOTERM_BP_DIRECT	GO:0042752	regulation of circadian rhythm	19	0.714017	0.00154554	PRKCG, TOP2A, GSK3B, USP7, PRKAA1, PRKAA2, USP9X, PRKDC, NONO, UBE3A, MTOR, CCAR2, PER2, DDB1, SFPQ, MAPK8, TARDBP, DRD4, EZH2	2534	66	19416	2.20578	0.99998	0.0516167	0.0500194
GOTERM_BP_DIRECT	GO:0051493	regulation of cytoskeleton organization	10	0.375799	0.00157282	TJP1, CLN3, DIAPH1, CLIC4, SPEF1, CAPN2, MAPK1, PAK2, S100A9, S100A8	2534	23	19416	3.33139	0.999983	0.0518167	0.0502132
GOTERM_BP_DIRECT	GO:1903265	positive regulation of tumor necrosis factor-mediated signaling pathway	8	0.300639	0.0015738	ADAM17, CASP1, CPNE1, TRAF2, UBE2K, TRIM32, HSPA1B, HSPA1A	2534	15	19416	4.0865	0.999983	0.0518167	0.0502132
GOTERM_BP_DIRECT	GO:1904874	positive regulation of telomerase RNA localization to Cajal body	8	0.300639	0.0015738	CCT3, CCT2, RUVBL2, TCP1, RUVBL1, CCT8, CCT5, CCT4	2534	15	19416	4.0865	0.999983	0.0518167	0.0502132
GOTERM_BP_DIRECT	GO:0045104	intermediate filament cytoskeleton organization	9	0.338219	0.00164522	DSP, MACF1, KRT18, EPPK1, RAF1, KRT6C, PPL, KRT74, PLEC	2534	19	19416	3.62946	0.99999	0.0529199	0.0512823
GOTERM_BP_DIRECT	GO:1903232	melanosome assembly	9	0.338219	0.00164522	AP3M1, ABCB6, AP1G1, AP1B1, AP1S2, AP3D1, AP1S1, AP1S3, AP1M1	2534	19	19416	3.62946	0.99999	0.0529199	0.0512823
GOTERM_BP_DIRECT	GO:1904294	positive regulation of ERAD pathway	9	0.338219	0.00164522	BCAP31, BAG6, TMX1, TMEM259, WFS1, CAV1, STUB1, RNF185, UBQLN2	2534	19	19416	3.62946	0.99999	0.0529199	0.0512823
GOTERM_BP_DIRECT	GO:0008209	androgen metabolic process	9	0.338219	0.00164522	SGPL1, TIPARP, HSD17B2, HSD17B4, INHBA, HSD17B7, CYP3A4, ESR1, UGT2B7	2534	19	19416	3.62946	0.99999	0.0529199	0.0512823
GOTERM_BP_DIRECT	GO:0048489	synaptic vesicle transport	9	0.338219	0.00164522	RAB3A, KIF5C, KIF5B, RAB27A, CTNNB1, LIN7C, TMEM230, DNM2, SNCA	2534	19	19416	3.62946	0.99999	0.0529199	0.0512823
GOTERM_BP_DIRECT	GO:0006979	response to oxidative stress	30	1.1274	0.00166142	APP, CHRNA4, LRRK2, NUDT1, UBR4, PSEN1, PARK7, LIAS, COMT, EGFR, PRDX2, MAPK8, PSMB5, PRDX1, TRIM25, APOE, HMOX2, PRNP, GPX1, TXNRD2, KRT1, SIRT1, PRDX6, MSRA, CAT, PXDN, MSRB2, GCLM, TRIM32, TP53	2534	127	19416	1.80997	0.999991	0.0531843	0.0515385
GOTERM_BP_DIRECT	GO:0032508	DNA duplex unwinding	21	0.789177	0.0016748	RFC5, UPF1, ERCC6L, ANXA1, DDX3X, XRCC5, ZGRF1, DHX9, RFC2, DQX1, TREX1, DDX1, GTF2F2, RECQL4, DHX30, RUVBL2, SUB1, RUVBL1, MCM4, NBN, MCM2	2534	77	19416	2.08969	0.999992	0.0531843	0.0515385
GOTERM_BP_DIRECT	GO:0006904	vesicle docking involved in exocytosis	12	0.450958	0.00169154	RAB3B, RAB3A, EXOC8, EXOC7, RAB3D, EXOC4, RAB27A, EXOC6, YKT6, CFTR, VTI1B, VAMP3	2534	32	19416	2.87332	0.999993	0.0531843	0.0515385
GOTERM_BP_DIRECT	GO:0008210	estrogen metabolic process	12	0.450958	0.00169154	PDGFRA, CYP2C9, CYP2C8, SGPL1, UGT1A1, TIPARP, CYP2D6, HSD17B4, CYP3A4, CYP3A5, UGT2B7, CYP3A7	2534	32	19416	2.87332	0.999993	0.0531843	0.0515385
GOTERM_BP_DIRECT	GO:0006891	intra-Golgi vesicle-mediated transport	12	0.450958	0.00169154	NSF, GABARAPL2, COPB2, COPA, COG6, COPB1, COPG2, COPG1, COPZ1, COPE, NAPG, VTI1B	2534	32	19416	2.87332	0.999993	0.0531843	0.0515385
GOTERM_BP_DIRECT	GO:0046777	protein autophosphorylation	32	1.20256	0.00175485	GSK3B, MYLK2, SRC, LRRK2, EGFR, AURKA, IGF1R, GRK1, PAK1, STK11, IRAK1, GRK5, PIM1, TRPM7, PAK2, HTATIP2, LYN, NTRK1, PDGFRA, MUSK, TNK1, CAD, DYRK1A, VRK2, MTOR, MOS, STK26, ULK3, ATM, EPHA1, FGFR1, ATR	2534	139	19416	1.76396	0.999995	0.0549275	0.0532278
GOTERM_BP_DIRECT	GO:0016236	macroautophagy	20	0.751597	0.001771	RAB2A, VCP, TSG101, SRC, MTMR14, VPS4B, VPS4A, MTOR, MAP1LC3B, NPC1, HGS, NBR1, CHMP2B, CHMP4C, CHMP4B, RAB3GAP2, PGAM5, SQSTM1, VPS28, VTI1B	2534	72	19416	2.12839	0.999996	0.0551855	0.0534778
GOTERM_BP_DIRECT	GO:2001238	positive regulation of extrinsic apoptotic signaling pathway	13	0.488538	0.00187145	PDIA3, WWOX, APP, CAV1, G0S2, TRAF2, TNF, AGT, CYLD, TNFSF10, BID, PAK2, ITM2C	2534	37	19416	2.69212	0.999998	0.057545	0.0557642
GOTERM_BP_DIRECT	GO:0043122	regulation of canonical NF-kappaB signal transduction	13	0.488538	0.00187145	SUMO4, HSPB1, WDR83, TRAF1, TNF, UFL1, TNIP1, CLEC7A, TNIP2, TRAF3, CPNE1, SQSTM1, OPTN	2534	37	19416	2.69212	0.999998	0.057545	0.0557642
GOTERM_BP_DIRECT	GO:0042542	response to hydrogen peroxide	13	0.488538	0.00187145	GPX1, STAT1, HP, HBB, UBE3A, HPR, PARK7, SIRT1, SOD1, PPP2CB, CAT, BCL2, CAPN2	2534	37	19416	2.69212	0.999998	0.057545	0.0557642
GOTERM_BP_DIRECT	GO:0007052	mitotic spindle organization	18	0.676437	0.00193677	PLK4, DYNC1H1, DCTN2, TNKS, BCCIP, ILK, TUBG2, RMDN1, AURKB, AURKA, KIF3A, KIF5C, STMN1, SBDS, TACC1, MAP4, RAN, CLASP2	2534	62	19416	2.22451	0.999999	0.0592923	0.0574575
GOTERM_BP_DIRECT	GO:0010332	response to gamma radiation	11	0.413378	0.00196514	PRKAA1, GPX1, PARP1, FANCD2, PRKDC, MYC, BCL2, LIG4, CBL, TP53, MEN1	2534	28	19416	3.01015	0.999999	0.0598982	0.0580446
GOTERM_BP_DIRECT	GO:0034644	cellular response to UV	17	0.638858	0.00199563	NPM1, PCNA, PARP1, METTL3, TRIAP1, USP28, EIF2S1, AURKB, CUL4A, DDB1, MYC, RUVBL2, NEDD4, EP300, TP53, ATR, CUL4B	2534	57	19416	2.28522	0.999999	0.0605632	0.058689
GOTERM_BP_DIRECT	GO:0006513	protein monoubiquitination	15	0.563698	0.00202704	CUL3, CUL1, HUWE1, UBE2E1, KLHL22, CBL, RNF126, ITCH, UBE2O, TRIM25, STUB1, TRIM37, TRIM21, DTL, SKP1	2534	47	19416	2.44538	0.999999	0.060986	0.0590988
GOTERM_BP_DIRECT	GO:0007080	mitotic metaphase chromosome alignment	15	0.563698	0.00202704	DCTN2, CUL3, VPS4B, VPS4A, KIF14, CDCA8, RAB11A, CDC23, ZW10, CHMP2B, CHMP1A, CHMP4C, RRS1, CHMP4B, KPNB1	2534	47	19416	2.44538	0.999999	0.060986	0.0590988
GOTERM_BP_DIRECT	GO:0045821	positive regulation of glycolytic process	10	0.375799	0.00222806	RPTOR, MLXIPL, APP, UCHL1, PRKAA1, PRKAA2, SRC, PSEN1, MTOR, INS	2534	24	19416	3.19258	1	0.0663081	0.0642562
GOTERM_BP_DIRECT	GO:0006620	post-translational protein targeting to endoplasmic reticulum membrane	7	0.263059	0.0022394	SEC61A2, UBL4A, BAG6, SEC61A1, CHMP4B, GET4, SEC63	2534	12	19416	4.46961	1	0.0663081	0.0642562
GOTERM_BP_DIRECT	GO:0061025	membrane fusion	12	0.450958	0.00224194	DPP4, ACE2, RABIF, VAPA, SNAP23, USO1, STX18, HUWE1, YKT6, NAPG, VTI1B, VAMP3	2534	33	19416	2.78625	1	0.0663081	0.0642562
GOTERM_BP_DIRECT	GO:0043162	ubiquitin-dependent protein catabolic process via the multivesicular body sorting pathway	12	0.450958	0.00224194	RNF126, TSG101, VPS4B, NEDD4, CHMP2B, CHMP1A, VPS4A, CHMP4C, CHMP4B, PTPN23, VPS28, HDAC6	2534	33	19416	2.78625	1	0.0663081	0.0642562
GOTERM_BP_DIRECT	GO:0120162	positive regulation of cold-induced thermogenesis	25	0.939496	0.00229512	CEBPB, CXCR4, YBX2, ADRB1, ADRB2, IGF1R, GJA1, HSF1, MFN2, STAT6, KDM6B, DYNC1H1, ACSL1, CAV1, IL13, G0S2, TSHR, VEGFA, PER2, ADCYAP1, APC, ADRB3, FABP5, GNAS, OGT	2534	101	19416	1.89658	1	0.0675947	0.0655029
GOTERM_BP_DIRECT	GO:0045785	positive regulation of cell adhesion	18	0.676437	0.00233564	TPM3, ITGA2, TPM1, PRKCA, RHOD, TNF, VEGFA, PPP3CA, BAG4, C1QBP, ERBB2, SAA1, ITGAV, ATM, STX4, SFN, P4HB, TGM2	2534	63	19416	2.1892	1	0.0684991	0.0663794
GOTERM_BP_DIRECT	GO:0036297	interstrand cross-link repair	13	0.488538	0.002415	FANCI, DCLRE1A, VCP, DCLRE1C, RNF8, FANCA, FANCC, FANCB, RAD51, FANCD2, RFWD3, SPRTN, ATR	2534	38	19416	2.62128	1	0.0701201	0.0679502
GOTERM_BP_DIRECT	GO:0098974	postsynaptic actin cytoskeleton organization	9	0.338219	0.0024311	DBNL, ACTBL2, ACTN2, POTEI, RAC3, EZR, DBN1, ACTB, ACTG1	2534	20	19416	3.44799	1	0.0701201	0.0679502
GOTERM_BP_DIRECT	GO:0006607	NLS-bearing protein import into nucleus	9	0.338219	0.0024311	RANBP2, KPNA6, KPNA5, RGPD2, KPNA2, RGPD1, RGPD4, KPNB1, IPO5	2534	20	19416	3.44799	1	0.0701201	0.0679502
GOTERM_BP_DIRECT	GO:0019373	epoxygenase P450 pathway	9	0.338219	0.0024311	CYP2C9, CYP2A7, CYP2C8, CYP2A6, CYP2B6, CYP4F2, CYP2C19, CYP4F12, CYP2C18	2534	20	19416	3.44799	1	0.0701201	0.0679502
GOTERM_BP_DIRECT	GO:0051726	regulation of cell cycle	48	1.80383	0.00245248	ITGB1, CEBPA, KHDRBS1, TSG101, HSP90AB1, CTBP1, CCNF, JADE1, FGF2, PKD1, ACTB, PPP1R9B, STK11, RASSF1, GRK5, AKT2, RUVBL2, RUVBL1, WDR5, SFN, NBN, SKP2, PRKACA, HRAS, MYOG, CDKL3, CGREF1, HSPA8, PRNP, GADD45B, CSNK2A1, CDKN2A, MX2, STAT3, PUM1, CDK9, PER2, BCR, COPS5, SGSM3, MDM2, ATM, NF2, TARDBP, TP53, DTL, BAP1, BIRC3	2534	239	19416	1.53885	1	0.0701941	0.0680219
GOTERM_BP_DIRECT	GO:0000028	ribosomal small subunit assembly	8	0.300639	0.00248476	RPS15, RPS14, RPS19, RPS5, RPS27L, RPSA, FAU, PWP2	2534	16	19416	3.8311	1	0.0701941	0.0680219
GOTERM_BP_DIRECT	GO:0070885	negative regulation of calcineurin-NFAT signaling cascade	8	0.300639	0.00248476	GSK3B, PRNP, ACTN3, HOMER2, FHL2, ATP2B4, HOMER3, MTOR	2534	16	19416	3.8311	1	0.0701941	0.0680219
GOTERM_BP_DIRECT	GO:0048169	regulation of long-term neuronal synaptic plasticity	8	0.300639	0.00248476	APP, DLG4, NF1, KRAS, DRD2, HRAS, RAB5A, SNCA	2534	16	19416	3.8311	1	0.0701941	0.0680219
GOTERM_BP_DIRECT	GO:0001932	regulation of protein phosphorylation	16	0.601278	0.002494	LYN, SLC1A1, FN1, APOA1, HSPB1, PPP1R9B, CORO1C, PPP2CA, RAD51, GJC2, PRKAR1A, PRKAR2A, TLR9, PLXNB2, FNIP1, EZH2	2534	53	19416	2.31312	1	0.0701941	0.0680219
GOTERM_BP_DIRECT	GO:0008344	adult locomotory behavior	16	0.601278	0.002494	OPRD1, CSTB, APP, PBX3, PARK7, PUM1, CLCN3, ARCN1, EPS8, TUBA1A, CCND2, PPT1, SNCG, DRD4, NTSR1, SNCA	2534	53	19416	2.31312	1	0.0701941	0.0680219
GOTERM_BP_DIRECT	GO:0008202	steroid metabolic process	15	0.563698	0.00252354	STARD3, UGT1A1, MSMO1, SDR9C7, CYP3A4, CYP2C19, CYP3A5, CYP3A7, DHRS4, CYP2C9, CYP2A6, CYP2C8, CYP2B6, CYP2D6, HSD17B2	2534	48	19416	2.39444	1	0.0707401	0.068551
GOTERM_BP_DIRECT	GO:0071480	cellular response to gamma radiation	11	0.413378	0.00265301	RAD51, XRCC5, TREX1, HSF1, MDM2, ATM, HRAS, TP53, ATR, BCL2L1, ZMPSTE24	2534	29	19416	2.90635	1	0.074072	0.0717798
GOTERM_BP_DIRECT	GO:0001934	positive regulation of protein phosphorylation	42	1.57835	0.00270896	APP, ATF2, TFRC, CHRNA7, LRRK2, ILK, ARRB1, ARRB2, PSEN1, FGF2, TNF, IQGAP3, EGFR, C3, CLN3, PAK1, CCND2, ERBB2, DVL2, FLOT1, RAC1, FNIP1, HRAS, LYN, NTRK1, HSP90AA1, MUSK, LIMCH1, VEGFB, INHBA, HSPA2, SIRT1, VEGFA, MOB3C, DAB2, CD4, MAVS, KRAS, CHRFAM7A, RAF1, PPIA, SQSTM1	2534	203	19416	1.58528	1	0.0753329	0.0730017
GOTERM_BP_DIRECT	GO:0007160	cell-matrix adhesion	26	0.977076	0.00275494	ITGB1, CD63, ITGB5, ITGB4, FGL1, ILK, PKD1, VTN, BCL2L11, ITGAV, ITGB7, RAC1, FGB, VCAM1, ITGA4, ANXA2, ITGA3, ITGA2, FGG, FN1, RHOA, TIAM1, ZYX, CTNNB1, CD44, VCL	2534	108	19416	1.8446	1	0.0763075	0.0739461
GOTERM_BP_DIRECT	GO:0000165	MAPK cascade	28	1.05224	0.0029387	YWHAE, LRRK2, NENF, IQGAP1, EGFR, NRAS, MYC, HSF1, MBP, HRAS, MEN1, MAP2K1, MAP3K1, CAV3, PRKCE, CAV1, MAPK8IP2, SORBS3, DUSP7, MOS, MAP3K19, NF1, CTNNB1, KRAS, STUB1, NF2, RAF1, FGFR1	2534	120	19416	1.78785	1	0.0809741	0.0784683
GOTERM_BP_DIRECT	GO:0070989	oxidative demethylation	6	0.225479	0.00300463	CYP2C9, CYP2C8, CYP2D6, CYP3A4, CYP3A5, CYP3A7	2534	9	19416	5.10813	1	0.0809741	0.0784683
GOTERM_BP_DIRECT	GO:0060316	positive regulation of ryanodine-sensitive calcium-release channel activity	6	0.225479	0.00300463	GSTO1, AKAP6, CALM3, CALM1, CALM2, TRDN	2534	9	19416	5.10813	1	0.0809741	0.0784683
GOTERM_BP_DIRECT	GO:1905920	positive regulation of CoA-transferase activity	6	0.225479	0.00300463	CHRNA7, APOA2, APOA1, CHRFAM7A, APOE, AGT	2534	9	19416	5.10813	1	0.0809741	0.0784683
GOTERM_BP_DIRECT	GO:0150105	protein localization to cell-cell junction	6	0.225479	0.00300463	DSP, TJP1, PAK2, TJP3, JAK1, TJP2	2534	9	19416	5.10813	1	0.0809741	0.0784683
GOTERM_BP_DIRECT	GO:0015825	L-serine transport	6	0.225479	0.00300463	SFXN3, SFXN1, SLC1A5, SERINC3, SLC7A10, SLC38A5	2534	9	19416	5.10813	1	0.0809741	0.0784683
GOTERM_BP_DIRECT	GO:0070973	protein localization to endoplasmic reticulum exit site	6	0.225479	0.00300463	BCAP31, LRRK2, SEC16A, GBF1, BCAP29, MIA3	2534	9	19416	5.10813	1	0.0809741	0.0784683
GOTERM_BP_DIRECT	GO:0032446	protein modification by small protein conjugation	10	0.375799	0.00308298	UBE2H, UBE2I, UBE2B, UBE2C, TRIM25, UBA1, KRAS, UBE2G1, UBE2A, SAE1	2534	25	19416	3.06488	1	0.0824491	0.0798977
GOTERM_BP_DIRECT	GO:0016601	Rac protein signal transduction	10	0.375799	0.00308298	EPS8, TIAM1, CYFIP1, DBNL, RHOG, NF1, RAC3, RHOU, KRAS, RAC1	2534	25	19416	3.06488	1	0.0824491	0.0798977
GOTERM_BP_DIRECT	GO:0001933	negative regulation of protein phosphorylation	21	0.789177	0.00319702	LYN, PRNP, TGFB1, PRKDC, LRRK2, PTEN, PARK7, ARRB2, PSEN1, C9ORF72, IL2, CORO1C, OCLN, NNT, MYADM, FKBP8, TARDBP, DRD2, PPIA, SH3GL2, MEN1	2534	81	19416	1.98649	1	0.0851724	0.0825367
GOTERM_BP_DIRECT	GO:0070374	positive regulation of ERK1 and ERK2 cascade	42	1.57835	0.00325767	APP, ARHGAP8, SHC1, EPO, SRC, CHRNA7, ARRB1, NOD1, ARRB2, NOD2, PHB2, FGF2, TNF, EGFR, GNAI2, ICAM1, AKAP12, P2RY6, APOE, LGALS9, DRD2, HRAS, PDE8A, FGB, NTRK1, PDGFRA, MAP2K1, TGFB1, FGG, VEGFB, PRKCA, ABCA7, INHBA, OPRM1, VEGFA, MOS, ACTA2, ADCYAP1, CD4, CHRFAM7A, CD44, S100A7	2534	205	19416	1.56982	1	0.0864583	0.0837828
GOTERM_BP_DIRECT	GO:0006006	glucose metabolic process	18	0.676437	0.00334037	G6PD, PRKAA1, PDHA1, INPPL1, PDHB, MAPK14, TNF, INS, HK1, SERP1, FABP5, HOOK1, AKT2, DLAT, PCK1, GAPDH, PGM1, PDK1	2534	65	19416	2.12184	1	0.0874446	0.0847386
GOTERM_BP_DIRECT	GO:0031579	membrane raft organization	5	0.187899	0.00348128	DLG1, NPC1, CAV3, PPT1, MYADM	2534	6	19416	6.38516	1	0.0874446	0.0847386
GOTERM_BP_DIRECT	GO:0051702	biological process involved in interaction with symbiont	5	0.187899	0.00348128	DDB1, CYSRT1, GPX1, FN1, HSPD1	2534	6	19416	6.38516	1	0.0874446	0.0847386
GOTERM_BP_DIRECT	GO:0002502	peptide antigen assembly with MHC class I protein complex	5	0.187899	0.00348128	PDIA3, HLA-A, CALR, B2M, TAPBP	2534	6	19416	6.38516	1	0.0874446	0.0847386
GOTERM_BP_DIRECT	GO:0070925	organelle assembly	5	0.187899	0.00348128	YTHDF1, YTHDF2, YTHDF3, GORASP2, STX7	2534	6	19416	6.38516	1	0.0874446	0.0847386
GOTERM_BP_DIRECT	GO:0042270	protection from natural killer cell mediated cytotoxicity	5	0.187899	0.00348128	SERPINB4, HLA-B, HLA-A, HLA-G, HLA-E	2534	6	19416	6.38516	1	0.0874446	0.0847386
GOTERM_BP_DIRECT	GO:0061684	chaperone-mediated autophagy	5	0.187899	0.00348128	HSPA8, HSP90AA1, BAG3, LAMP2, STUB1	2534	6	19416	6.38516	1	0.0874446	0.0847386
GOTERM_BP_DIRECT	GO:0006102	isocitrate metabolic process	5	0.187899	0.00348128	IDH3G, IDH2, IDH3B, ACO2, IDH3A	2534	6	19416	6.38516	1	0.0874446	0.0847386
GOTERM_BP_DIRECT	GO:1902991	regulation of amyloid precursor protein catabolic process	5	0.187899	0.00348128	FKBP1A, CHRNA7, CHRFAM7A, ABCA7, APOE	2534	6	19416	6.38516	1	0.0874446	0.0847386
GOTERM_BP_DIRECT	GO:0030091	protein repair	5	0.187899	0.00348128	MSRA, PCMT1, MSRB2, PARK7, MSRB1	2534	6	19416	6.38516	1	0.0874446	0.0847386
GOTERM_BP_DIRECT	GO:0061621	canonical glycolysis	9	0.338219	0.00348275	PFKL, PKM, TPI1, HOOK1, PGAM1, PGAM2, PGK1, ENO1, HK1	2534	21	19416	3.2838	1	0.0874446	0.0847386
GOTERM_BP_DIRECT	GO:0010880	regulation of release of sequestered calcium ion into cytosol by sarcoplasmic reticulum	9	0.338219	0.00348275	GSTO1, CASQ2, AKAP6, CALM3, DMD, SRI, CALM1, CALM2, TRDN	2534	21	19416	3.2838	1	0.0874446	0.0847386
GOTERM_BP_DIRECT	GO:0000027	ribosomal large subunit assembly	9	0.338219	0.00348275	RPL5, RPL10, RPL11, RPLP0, RRS1, RPL24, RPL23A, RPL6, MDN1	2534	21	19416	3.2838	1	0.0874446	0.0847386
GOTERM_BP_DIRECT	GO:0045953	negative regulation of natural killer cell mediated cytotoxicity	9	0.338219	0.00348275	KLRD1, GRB2, LILRB1, ARRB2, KLRC1, LGALS9, HLA-F, HLA-G, HLA-E	2534	21	19416	3.2838	1	0.0874446	0.0847386
GOTERM_BP_DIRECT	GO:0046827	positive regulation of protein export from nucleus	9	0.338219	0.00348275	YWHAE, GSK3B, XPO4, BAG3, TPR, MDM2, SFN, PRKACA, EMD	2534	21	19416	3.2838	1	0.0874446	0.0847386
GOTERM_BP_DIRECT	GO:0045216	cell-cell junction organization	11	0.413378	0.00352062	TJP1, GJA1, OCLN, TGFB1, CXADR, FLNA, NF2, BHLHA15, TJP3, LIMS1, TJP2	2534	30	19416	2.80947	1	0.0879043	0.0851841
GOTERM_BP_DIRECT	GO:0007193	adenylate cyclase-inhibiting G protein-coupled receptor signaling pathway	17	0.638858	0.00352625	OPRD1, GABBR2, GNAZ, APP, GABBR1, GPR37, LPAR1, GNAI3, SSTR2, GNAI1, GNAI2, AKAP12, MTNR1A, PSAP, FFAR3, S1PR3, PRKACA	2534	60	19416	2.17096	1	0.0879043	0.0851841
GOTERM_BP_DIRECT	GO:0009615	response to virus	26	0.977076	0.00357188	IFITM3, DDX3X, CXCR4, HSPB1, AUP1, ENO1, DDX60, TNF, IFIT3, STMN1, CFL1, AP1S1, APOB, CCT5, CHUK, MX2, MX1, ISG15, LILRB1, GTF2F1, DCLK1, EEF1G, ACTA2, HNRNPUL1, PSMA2, BCL2L1	2534	110	19416	1.81106	1	0.0884104	0.0856745
GOTERM_BP_DIRECT	GO:0006874	intracellular calcium ion homeostasis	26	0.977076	0.00357188	RYR1, RYR2, STOML2, CHRNA7, ATP2A3, ATP2A2, ATP2A1, RYR3, TMEM165, SV2A, APOE, DRD2, DRD4, TGFB1, PRKCB, ATP13A1, CAV1, ATP2B4, RMDN3, TRDN, STIM1, VAPB, STIM2, CASQ2, CHRFAM7A, CALR	2534	110	19416	1.81106	1	0.0884104	0.0856745
GOTERM_BP_DIRECT	GO:0071218	cellular response to misfolded protein	7	0.263059	0.00370238	VCP, CAV1, DERL1, DNAJB12, STUB1, DNAJB14, HDAC6	2534	13	19416	4.1258	1	0.090946	0.0881317
GOTERM_BP_DIRECT	GO:0051258	protein polymerization	8	0.300639	0.0037525	FGB, VTN, ARL6, FGG, CASQ2, CHMP4B, MAPT, DNM2	2534	17	19416	3.60574	1	0.090946	0.0881317
GOTERM_BP_DIRECT	GO:0008637	apoptotic mitochondrial changes	8	0.300639	0.0037525	PPP2CB, CDKN2A, ATP2A1, GCLM, BID, SLC25A4, HSPD1, BCL2L1	2534	17	19416	3.60574	1	0.090946	0.0881317
GOTERM_BP_DIRECT	GO:0051290	protein heterotetramerization	8	0.300639	0.0037525	RRM2, CPSF6, KRT1, KRT10, FARSA, PKD1, CBR4, GRIA3	2534	17	19416	3.60574	1	0.090946	0.0881317
GOTERM_BP_DIRECT	GO:0044790	suppression of viral release by host	8	0.300639	0.0037525	TRIM28, VAPB, TRIM5, TRIM13, TRIM25, TRIM27, TRIM21, TRIM32	2534	17	19416	3.60574	1	0.090946	0.0881317
GOTERM_BP_DIRECT	GO:0030970	retrograde protein transport, ER to cytosol	8	0.300639	0.0037525	VCP, NPLOC4, OS9, FAF2, DERL1, DERL2, AUP1, HSP90B1	2534	17	19416	3.60574	1	0.090946	0.0881317
GOTERM_BP_DIRECT	GO:0006730	one-carbon metabolic process	12	0.450958	0.00377544	CA10, AHCYL1, AHCY, MAT2A, MTHFD1, MTHFD1L, SHMT2, MTHFD2, SFXN3, CA9, SFXN1, MAT2B	2534	35	19416	2.62704	1	0.0911853	0.0883635
GOTERM_BP_DIRECT	GO:0006469	negative regulation of protein kinase activity	15	0.563698	0.00381727	CAV3, GSTP1, HSPB1, PARK7, CEACAM1, DNAJA3, NF1, TRIB3, SFN, TRIM27, EPHA1, PAK2, PPIA, YWHAG, SNCA	2534	50	19416	2.29866	1	0.0918778	0.0890346
GOTERM_BP_DIRECT	GO:2000117	negative regulation of cysteine-type endopeptidase activity	13	0.488538	0.00388679	IGBP1, DDX3X, CSNK2A1, SRC, THBS1, VEGFA, DNAJB6, DNAJA3, RAF1, FNIP1, PAK2, CD44, LTF	2534	40	19416	2.49021	1	0.0932296	0.0903446
GOTERM_BP_DIRECT	GO:0032956	regulation of actin cytoskeleton organization	25	0.939496	0.00393404	ARHGAP17, RND2, RND3, RND1, CDC42, PAK1, DVL2, RAC2, RAC3, RICTOR, RAC1, HRAS, CLASP2, PDGFRA, TGFB1, RHOG, RHOH, RHOF, RHOC, RHOD, RHOA, MTOR, CIT, FSCN1, RHOQ	2534	105	19416	1.82433	1	0.0940398	0.0911297
GOTERM_BP_DIRECT	GO:0061952	midbody abscission	10	0.375799	0.00417658	VPS4B, ZFYVE19, CHMP2B, CHMP1A, VPS4A, CHMP4C, CHMP4B, KIF20A, AURKB, CEP55	2534	26	19416	2.947	1	0.0988221	0.095764
GOTERM_BP_DIRECT	GO:0046716	muscle cell cellular homeostasis	10	0.375799	0.00417658	TGFB1, BAG3, CFL2, CAV1, LAMP2, DMD, ALDOA, TRIM32, FXN, SOD1	2534	26	19416	2.947	1	0.0988221	0.095764
GOTERM_BP_DIRECT	GO:1901673	regulation of mitotic spindle assembly	10	0.375799	0.00417658	VPS4B, TPR, CHMP2B, CHMP1A, CHMP4C, DRG1, CHMP4B, HNRNPU, HSPA1B, HSPA1A	2534	26	19416	2.947	1	0.0988221	0.095764
GOTERM_BP_DIRECT	GO:0033209	tumor necrosis factor-mediated signaling pathway	16	0.601278	0.00444343	EIF5A, CHUK, STAT1, KRT8, ILK, TRAF2, ACTN4, TRAF1, TNF, TXNDC17, TNFRSF1A, KRT18, TRAF3, TP53, BIRC3, LIMS1	2534	56	19416	2.1892	1	0.104428	0.101197
GOTERM_BP_DIRECT	GO:0007519	skeletal muscle tissue development	16	0.601278	0.00444343	ZBTB18, MYOG, HSPA8, SVIL, CAV1, MAPK14, MEOX2, RHOA, MYL6, CFL2, NF1, MYH14, EP300, FLNB, DMD, VAMP5	2534	56	19416	2.1892	1	0.104428	0.101197
GOTERM_BP_DIRECT	GO:0042981	regulation of apoptotic process	47	1.76625	0.00449856	KHDRBS1, RBM25, VCP, HIP1, SRA1, NOD1, NOD2, RTN4, ACTB, PRDX2, BCL2L11, LGALS1, RUVBL2, RUVBL1, CASP1, RPS3, APOE, SKP2, LCMT1, TGM2, CTSB, CARD10, HSP90AA1, ACTN3, ACTN2, STAT1, ACTN1, TRAF2, ACTN4, SCAF1, FBXO11, SIRT1, AGT, NME1, CREB3, HAX1, TRAF3, STK26, TNFSF9, ATM, NF2, CALR, RAF1, TARDBP, TP53, BIRC3, BCL2L1	2534	240	19416	1.50051	1	0.105369	0.102108
GOTERM_BP_DIRECT	GO:0032467	positive regulation of cytokinesis	13	0.488538	0.00485425	SVIL, CUL3, PRKCE, KIF14, KIF23, RHOA, AURKB, CIT, IGF1R, CDC42, GIPC1, ECT2, DRD2	2534	41	19416	2.42948	1	0.112581	0.109097
GOTERM_BP_DIRECT	GO:0007097	nuclear migration	9	0.338219	0.00485486	CDC42, DYNC1H1, DCTN1, LMNA, TACC1, DMD, LMNB2, SYNE2, LMNB1	2534	22	19416	3.13453	1	0.112581	0.109097
GOTERM_BP_DIRECT	GO:0043149	stress fiber assembly	9	0.338219	0.00485486	ITGB5, SRC, CUL3, KCTD13, ZYX, ARRB1, MYL9, RHOA, DNM2	2534	22	19416	3.13453	1	0.112581	0.109097
GOTERM_BP_DIRECT	GO:0032436	positive regulation of proteasomal ubiquitin-dependent protein catabolic process	21	0.789177	0.00498142	ZYG11B, GSK3B, CEBPA, DET1, VCP, LRRK2, PSEN1, SIRT1, FBXO22, HSPBP1, AURKA, DNAJB2, DAB2, TF, DDRGK1, MDM2, TRIB3, STUB1, HAMP, HSPA1B, HSPA1A	2534	84	19416	1.91555	1	0.115134	0.111571
GOTERM_BP_DIRECT	GO:0001649	osteoblast differentiation	30	1.1274	0.00535737	DHX9, CCDC47, CLTC, FHL2, TNC, HSD17B4, HNRNPU, RRBP1, FGF2, RPS15, SOX2, UFL1, GJA1, CREB3L1, SPP1, BCAP29, GDF10, WWOX, GABBR1, TPM4, SIRT7, HSPE1, MAPK14, FASN, PSMC2, CAT, NF1, CTNNB1, HNRNPC, RBMX	2534	137	19416	1.67785	1	0.118535	0.114867
GOTERM_BP_DIRECT	GO:1990456	mitochondrion-endoplasmic reticulum membrane tethering	6	0.225479	0.00536636	AHCYL1, ATP2A2, CALM3, CALM1, CALM2, PDZD8	2534	10	19416	4.59732	1	0.118535	0.114867
GOTERM_BP_DIRECT	GO:0061795	Golgi lumen acidification	6	0.225479	0.00536636	ATP6V1A, ATP6V0B, ATP6AP2, ATP6V0A2, ATP6V1H, ATP6V0C	2534	10	19416	4.59732	1	0.118535	0.114867
GOTERM_BP_DIRECT	GO:1904851	positive regulation of establishment of protein localization to telomere	6	0.225479	0.00536636	CCT3, CCT2, TCP1, CCT8, CCT5, CCT4	2534	10	19416	4.59732	1	0.118535	0.114867
GOTERM_BP_DIRECT	GO:1904667	negative regulation of ubiquitin protein ligase activity	6	0.225479	0.00536636	RPL5, RPS7, BAG2, CDKN2A, RPL23, RPL11	2534	10	19416	4.59732	1	0.118535	0.114867
GOTERM_BP_DIRECT	GO:1901798	positive regulation of signal transduction by p53 class mediator	6	0.225479	0.00536636	RPS15, HEXIM1, CDKN2A, RPL23, RPL11, RPS20	2534	10	19416	4.59732	1	0.118535	0.114867
GOTERM_BP_DIRECT	GO:0140115	export across plasma membrane	6	0.225479	0.00536636	ABCC4, GJA1, ABCC1, ABCB1, SLC22A2, ABCG2	2534	10	19416	4.59732	1	0.118535	0.114867
GOTERM_BP_DIRECT	GO:0032886	regulation of microtubule-based process	6	0.225479	0.00536636	DIAPH1, GSK3B, MACF1, APC, ERBB2, CLASP2	2534	10	19416	4.59732	1	0.118535	0.114867
GOTERM_BP_DIRECT	GO:0035999	tetrahydrofolate interconversion	6	0.225479	0.00536636	MTHFD1, MTHFD1L, SHMT2, MTHFD2, MTHFR, TYMS	2534	10	19416	4.59732	1	0.118535	0.114867
GOTERM_BP_DIRECT	GO:1902966	positive regulation of protein localization to early endosome	6	0.225479	0.00536636	RDX, MSN, NF2, EZR, SORL1, VEGFA	2534	10	19416	4.59732	1	0.118535	0.114867
GOTERM_BP_DIRECT	GO:0071803	positive regulation of podosome assembly	6	0.225479	0.00536636	SRC, FSCN1, MSN, LCP1, TNF, RHOA	2534	10	19416	4.59732	1	0.118535	0.114867
GOTERM_BP_DIRECT	GO:2001241	positive regulation of extrinsic apoptotic signaling pathway in absence of ligand	6	0.225479	0.00536636	WWOX, PPP2R1B, PPP2R1A, CTNNA1, NF1, INHBA	2534	10	19416	4.59732	1	0.118535	0.114867
GOTERM_BP_DIRECT	GO:0016071	mRNA metabolic process	6	0.225479	0.00536636	ATXN2L, PCBP3, NCBP1, NCBP2, PCBP2, PABPC3	2534	10	19416	4.59732	1	0.118535	0.114867
GOTERM_BP_DIRECT	GO:0070633	transepithelial transport	6	0.225479	0.00536636	ABCC1, CXADR, ABCB1, SLC1A1, SLC1A3, ABCG2	2534	10	19416	4.59732	1	0.118535	0.114867
GOTERM_BP_DIRECT	GO:0009636	response to toxic substance	20	0.751597	0.00543651	LYN, MPST, PRKCG, CHUK, PON2, EPHX1, COMT, SLC6A1, TYMS, DHRS2, RAD51, GJC2, AIFM1, CDH1, MDM2, BCL2, BLMH, MBP, DRD2, SRSF9	2534	79	19416	1.9398	1	0.119396	0.115701
GOTERM_BP_DIRECT	GO:0035641	locomotory exploration behavior	8	0.300639	0.00545663	DPP4, TUBA1A, CRBN, DLG4, PRKCE, LRRK2, UBE3A, APOE	2534	18	19416	3.40542	1	0.119396	0.115701
GOTERM_BP_DIRECT	GO:0071380	cellular response to prostaglandin E stimulus	8	0.300639	0.00545663	P2RY6, PRKAA1, GNG2, PRKAA2, PRKCE, GNB1, GNAS, ACACA	2534	18	19416	3.40542	1	0.119396	0.115701
GOTERM_BP_DIRECT	GO:0051014	actin filament severing	7	0.263059	0.0057701	SVIL, SCIN, GSN, CFL2, FLII, CFL1, DSTN	2534	14	19416	3.8311	1	0.123544	0.119721
GOTERM_BP_DIRECT	GO:0006090	pyruvate metabolic process	7	0.263059	0.0057701	LDHC, LDHB, LDHA, PC, VDAC1, DLD, LDHAL6A	2534	14	19416	3.8311	1	0.123544	0.119721
GOTERM_BP_DIRECT	GO:0031571	mitotic G1 DNA damage checkpoint signaling	7	0.263059	0.0057701	PRKDC, RFWD3, TREX1, CDK2, RPA2, RPS27L, TP53	2534	14	19416	3.8311	1	0.123544	0.119721
GOTERM_BP_DIRECT	GO:1904380	endoplasmic reticulum mannose trimming	7	0.263059	0.0057701	RNF139, AMFR, EDEM1, TRIM13, RNF5, RNF185, UGGT1	2534	14	19416	3.8311	1	0.123544	0.119721
GOTERM_BP_DIRECT	GO:0006516	glycoprotein catabolic process	7	0.263059	0.0057701	NEU4, GLB1, FBXO17, PPP6R3, FBXO6, STT3B, NCCRP1	2534	14	19416	3.8311	1	0.123544	0.119721
GOTERM_BP_DIRECT	GO:0097284	hepatocyte apoptotic process	7	0.263059	0.0057701	ATF2, KRT18, GSN, KRT8, BID, BCL2L1, ARF6	2534	14	19416	3.8311	1	0.123544	0.119721
GOTERM_BP_DIRECT	GO:0001921	positive regulation of receptor recycling	7	0.263059	0.0057701	NSF, ANXA2, RAB29, SCRIB, PSEN1, VAMP3, SNCA	2534	14	19416	3.8311	1	0.123544	0.119721
GOTERM_BP_DIRECT	GO:0019882	antigen processing and presentation	14	0.526118	0.00584316	RAB3B, RAB4A, RAB5B, HLA-B, HLA-C, RAB27A, HLA-A, HLA-F, PSMB8, HLA-E, CD8A, RAB35, HLA-DQA1, HLA-DQB1	2534	47	19416	2.28236	1	0.124725	0.120866
GOTERM_BP_DIRECT	GO:0007229	integrin-mediated signaling pathway	25	0.939496	0.00645627	ITGB1, LAMA5, ITGB5, ITGB4, SRC, CUL3, ILK, PTN, CDC42, ADAMTS1, CTNNA1, ITGAV, ITGB7, ITGA4, ITGA3, ITGA2, ADAM33, FN1, APOA1, ISG15, VAV1, CEACAM1, ZYX, MYH9, TLN1	2534	109	19416	1.75738	1	0.137393	0.133141
GOTERM_BP_DIRECT	GO:0006887	exocytosis	27	1.01466	0.00659675	RAB3B, RAB3A, TMEM63B, RAB3D, SNAP23, MIA3, LIN7C, CPLX4, PAK1, STX4, ARFGEF1, NSF, ARFGEF2, JAGN1, EXOC8, EXOC7, RAB27A, SCAMP1, ANK1, RAB11A, RAB15, DNAJC5, EXOC4, EXOC6, STX1A, MYO1G, VAMP3	2534	121	19416	1.70975	1	0.138453	0.134168
GOTERM_BP_DIRECT	GO:0007035	vacuolar acidification	9	0.338219	0.00660528	ATP6V1A, ATP6V0B, CLIC4, ATP6AP2, ATP6V0A2, ATP6V1B2, ATP6V1H, ATP6V0D1, ATP6V0C	2534	23	19416	2.99825	1	0.138453	0.134168
GOTERM_BP_DIRECT	GO:0051924	regulation of calcium ion transport	9	0.338219	0.00660528	OPRD1, CD4, STIM1, ADORA2A, TMX1, BCL2, CXCR4, SRI, GNAI2	2534	23	19416	2.99825	1	0.138453	0.134168
GOTERM_BP_DIRECT	GO:1900273	positive regulation of long-term synaptic potentiation	9	0.338219	0.00660528	APP, ADORA2A, STAU1, CHRNA7, CHRFAM7A, ADCY8, DRD2, SQSTM1, INS	2534	23	19416	2.99825	1	0.138453	0.134168
GOTERM_BP_DIRECT	GO:0002223	stimulatory C-type lectin receptor signaling pathway	9	0.338219	0.00660528	LYN, PAK1, TYROBP, CLEC7A, SRC, EP300, KLRD1, KLRC1, PAK2	2534	23	19416	2.99825	1	0.138453	0.134168
GOTERM_BP_DIRECT	GO:0008104	protein localization	33	1.24014	0.00711368	YWHAE, YWHAB, LRRK2, PLOD3, CDC42, GGA1, GJA1, YWHAQ, GNAT2, LMNA, MYO6, DVL2, CTNNA1, CEP250, DMD, SFN, SPTSSA, DRD2, YWHAG, YWHAH, NPM1, CAV3, EXOC8, USP9X, CAV1, LRBA, YWHAZ, RAB35, LAMTOR1, MAPRE1, SQSTM1, TP53, PLEC	2534	158	19416	1.60033	1	0.147382	0.142821
GOTERM_BP_DIRECT	GO:0051896	regulation of phosphatidylinositol 3-kinase/protein kinase B signal transduction	10	0.375799	0.00724897	NTRK1, CEACAM1, STK11, CAV3, PDE3B, PTEN, RICTOR, EGFR, CEP55, RNF41	2534	28	19416	2.7365	1	0.147382	0.142821
GOTERM_BP_DIRECT	GO:0000245	spliceosomal complex assembly	10	0.375799	0.00724897	PRPF6, SNRPD2, NCBP1, DDX39B, DDX1, SMN1, TXNL4A, SF3B1, SF1, SRPK1	2534	28	19416	2.7365	1	0.147382	0.142821
GOTERM_BP_DIRECT	GO:0010800	positive regulation of peptidyl-threonine phosphorylation	10	0.375799	0.00724897	RPTOR, APP, TRPC5, TRIM6, TNKS1BP1, MAPK1, CALM3, CALM1, CALM2, UBE2K	2534	28	19416	2.7365	1	0.147382	0.142821
GOTERM_BP_DIRECT	GO:0006826	iron ion transport	10	0.375799	0.00724897	TF, TFRC, TTYH1, TFR2, FTH1, SFXN1, B2M, FXN, FTL, LTF	2534	28	19416	2.7365	1	0.147382	0.142821
GOTERM_BP_DIRECT	GO:0070836	caveola assembly	5	0.187899	0.00728462	CAV3, CAV2, CAV1, ILK, IQGAP1	2534	7	19416	5.473	1	0.147382	0.142821
GOTERM_BP_DIRECT	GO:0045920	negative regulation of exocytosis	5	0.187899	0.00728462	ANXA1, IL1RAPL1, WDR41, C9ORF72, SNCA	2534	7	19416	5.473	1	0.147382	0.142821
GOTERM_BP_DIRECT	GO:0090158	endoplasmic reticulum membrane organization	5	0.187899	0.00728462	REEP5, VAPB, STX18, TMED2, TRDN	2534	7	19416	5.473	1	0.147382	0.142821
GOTERM_BP_DIRECT	GO:0001738	morphogenesis of a polarized epithelium	5	0.187899	0.00728462	LAMA5, LAMA3, LAMC2, ACTB, ACTG1	2534	7	19416	5.473	1	0.147382	0.142821
GOTERM_BP_DIRECT	GO:0035617	stress granule disassembly	5	0.187899	0.00728462	VCP, KIF5B, FAF2, KLC1, TRIM21	2534	7	19416	5.473	1	0.147382	0.142821
GOTERM_BP_DIRECT	GO:0034384	high-density lipoprotein particle clearance	5	0.187899	0.00728462	APOC2, APOA2, APOA1, APOE, LDLR	2534	7	19416	5.473	1	0.147382	0.142821
GOTERM_BP_DIRECT	GO:0043297	apical junction assembly	5	0.187899	0.00728462	WDR1, CTNNA1, RHOC, RHOA, VCL	2534	7	19416	5.473	1	0.147382	0.142821
GOTERM_BP_DIRECT	GO:0030335	positive regulation of cell migration	53	1.99173	0.00735331	ITGB1, ARHGAP8, LAMC2, SYNE2, IGF1R, ACTG1, PPP3CA, AKT2, ITGAV, HRAS, SERPINB3, PDGFRA, PRKCA, ACTN4, RHOC, RHOD, RHOA, PTP4A1, TIAM1, CREB3, ADAM17, MYADM, EPHA1, GRN, CD151, CXCR4, SEMA3E, THBS1, EGFR, INS, GNAI2, CDC42, PAK1, CLEC7A, DDRGK1, STX4, LYN, HSPA8, TGFB1, UBE2I, HSPA5, MCAM, CAV1, RDX, STAT3, VEGFA, TJP1, DAB2, MYO1C, APC, ATM, TRIM32, EZH2	2534	285	19416	1.4249	1	0.148341	0.143751
GOTERM_BP_DIRECT	GO:0010977	negative regulation of neuron projection development	18	0.676437	0.00747819	PTPN1, HDAC2, PRKCSH, DCC, LRRK2, PTPRO, PTEN, LPAR1, DAB2, NEU4, DPYSL3, MDM2, RAB29, FLNA, VIM, APOE, B2M, ITM2C	2534	70	19416	1.97028	1	0.150135	0.145489
GOTERM_BP_DIRECT	GO:0032355	response to estradiol	21	0.789177	0.00751591	MBD4, GPI, HSPA8, TGFB1, ANXA1, PCNA, GPX1, ARPC1B, PTCH1, STAT3, SLC6A1, HTR5A, ESR1, NCOR2, MAP1B, CAT, CTNNB1, CALR, DRD2, RGS9, EZH2	2534	87	19416	1.8495	1	0.150135	0.145489
GOTERM_BP_DIRECT	GO:0061024	membrane organization	11	0.413378	0.00751946	SH3GLB1, HSPA8, CLN3, DBNL, SAR1A, SAR1B, TMEM33, TOR1AIP2, OCRL, MBP, DNM2	2534	33	19416	2.55406	1	0.150135	0.145489
GOTERM_BP_DIRECT	GO:0007339	binding of sperm to zona pellucida	12	0.450958	0.00752824	CCT3, CCT2, HSPA1L, PRKAR2A, TEX101, TCP1, VDAC2, CCT8, ALDOA, CCT5, CLGN, CCT4	2534	38	19416	2.41964	1	0.150135	0.145489
GOTERM_BP_DIRECT	GO:0030330	DNA damage response, signal transduction by p53 class mediator	8	0.300639	0.00767995	MUC1, USP10, MYO6, NBN, TRIAP1, PPM1D, TP53, NDRG1	2534	19	19416	3.22619	1	0.151429	0.146743
GOTERM_BP_DIRECT	GO:0002476	antigen processing and presentation of endogenous peptide antigen via MHC class Ib	8	0.300639	0.00767995	HLA-H, AZGP1, HLA-B, HLA-C, HLA-A, HLA-F, HLA-G, HLA-E	2534	19	19416	3.22619	1	0.151429	0.146743
GOTERM_BP_DIRECT	GO:0002486	antigen processing and presentation of endogenous peptide antigen via MHC class I via ER pathway, TAP-independent	8	0.300639	0.00767995	HLA-H, AZGP1, HLA-B, HLA-C, HLA-A, HLA-F, HLA-G, HLA-E	2534	19	19416	3.22619	1	0.151429	0.146743
GOTERM_BP_DIRECT	GO:0046889	positive regulation of lipid biosynthetic process	8	0.300639	0.00767995	RPTOR, MLXIPL, HSD17B13, APOE, PCK1, OGT, MTOR, INS	2534	19	19416	3.22619	1	0.151429	0.146743
GOTERM_BP_DIRECT	GO:1990182	exosomal secretion	4	0.150319	0.00800514	TSG101, COPS5, RAB27A, RAB11A	2534	4	19416	7.66219	1	0.153561	0.148809
GOTERM_BP_DIRECT	GO:0010916	negative regulation of very-low-density lipoprotein particle clearance	4	0.150319	0.00800514	LRPAP1, APOC2, APOC1, APOC3	2534	4	19416	7.66219	1	0.153561	0.148809
GOTERM_BP_DIRECT	GO:1905906	regulation of amyloid fibril formation	4	0.150319	0.00800514	APP, CHRNA7, CHRFAM7A, APOE	2534	4	19416	7.66219	1	0.153561	0.148809
GOTERM_BP_DIRECT	GO:0031649	heat generation	4	0.150319	0.00800514	ADRB3, ARRDC3, ADRB1, ADRB2	2534	4	19416	7.66219	1	0.153561	0.148809
GOTERM_BP_DIRECT	GO:0030043	actin filament fragmentation	4	0.150319	0.00800514	WDR1, CFL2, CFL1, DSTN	2534	4	19416	7.66219	1	0.153561	0.148809
GOTERM_BP_DIRECT	GO:0046166	glyceraldehyde-3-phosphate biosynthetic process	4	0.150319	0.00800514	TPI1, SLC25A10, PCK1, TKT	2534	4	19416	7.66219	1	0.153561	0.148809
GOTERM_BP_DIRECT	GO:0044878	mitotic cytokinesis checkpoint signaling	4	0.150319	0.00800514	ZFYVE19, VPS4A, CHMP4C, AURKB	2534	4	19416	7.66219	1	0.153561	0.148809
GOTERM_BP_DIRECT	GO:0006610	ribosomal protein import into nucleus	4	0.150319	0.00800514	IPO11, RPL23, KPNB1, IPO5	2534	4	19416	7.66219	1	0.153561	0.148809
GOTERM_BP_DIRECT	GO:0007187	G protein-coupled receptor signaling pathway, coupled to cyclic nucleotide second messenger	15	0.563698	0.00800803	OPRD1, VIPR1, ANXA1, CHRM4, OPRM1, SSTR2, HTR5A, TSHR, MC3R, MTNR1A, MC1R, CNR2, HRH3, ADRB3, DRD4	2534	54	19416	2.12839	1	0.153561	0.148809
GOTERM_BP_DIRECT	GO:0034614	cellular response to reactive oxygen species	15	0.563698	0.00800803	PDGFRA, GPR37, CHUK, TPM3, SRC, TREX1, LRRK2, TPM1, PARK7, EGFR, MAPK8, RPS3, MAPK1, ATM, MAPT	2534	54	19416	2.12839	1	0.153561	0.148809
GOTERM_BP_DIRECT	GO:0016567	protein ubiquitination	82	3.08155	0.00855706	DET1, CCNF, LTN1, ARRB1, ARRB2, MED18, MED12, MED11, CDC23, CDC27, TRIM69, FBXO6, TRIM21, SKP1, ARRDC4, USP7, ARRDC1, UBE2E1, LMO7, FBXO11, SIRT1, PJA2, RNF41, DDB1, RNF126, KCTD13, TRIM13, TRIM14, UBA52, KLHL18, CUL7, VCP, CUL5, UBA7, CUL3, CUL2, CUL1, UBR4, UBR3, CBL, RNF5, RNF2, RNF113A, CAND1, RNF213, UBB, OS9, RNF139, UBC, UBR5, SPOP, VHL, DCAF10, RNF130, KLHDC10, UBE2B, CRBN, USP9X, UBE2C, …	2534	480	19416	1.30896	1	0.160684	0.155712
GOTERM_BP_DIRECT	GO:1901526	positive regulation of mitophagy	7	0.263059	0.00856763	HTT, STUB1, UBE2A, NOD2, SLC25A5, SLC25A4, CERS1	2534	15	19416	3.57569	1	0.160684	0.155712
GOTERM_BP_DIRECT	GO:0010458	exit from mitosis	7	0.263059	0.00856763	EPS8, CTDP1, UBE2C, PPP2R2D, CHMP4B, RPL24, CLASP2	2534	15	19416	3.57569	1	0.160684	0.155712
GOTERM_BP_DIRECT	GO:0046598	positive regulation of viral entry into host cell	7	0.263059	0.00856763	CD4, LGALS1, TMPRSS4, BSG, P4HB, LGALS9, TRIM21	2534	15	19416	3.57569	1	0.160684	0.155712
GOTERM_BP_DIRECT	GO:0044319	wound healing, spreading of cells	7	0.263059	0.00856763	TMEFF2, CEACAM1, CD151, FLNA, RHOC, CD44, RHOA	2534	15	19416	3.57569	1	0.160684	0.155712
GOTERM_BP_DIRECT	GO:0010039	response to iron ion	7	0.263059	0.00856763	TFRC, TFR2, MDM2, BCL2, DRD2, HAMP, FXN	2534	15	19416	3.57569	1	0.160684	0.155712
GOTERM_BP_DIRECT	GO:0001701	in utero embryonic development	43	1.61593	0.00870565	ITGB1, GPI, ATF2, FOXC1, PRKCSH, UBR3, PLOD3, YBX1, BMI1, PKD1, TMEM100, GJA1, UNK, SMPD4, BCL2L11, DHX35, HSD17B2, APOB, SLC39A1, SLC39A3, PDGFRA, UBE2B, PTCH1, NSUN2, LIG4, OCRL, RPGRIP1L, EIF2S2, TANC2, VEGFA, CUL4A, RCN1, ADCY9, GJB3, MYH9, CTNNB1, SEC24C, TP53, MYH6, DBN1, BAP1, FGFR1, BCL2L1	2534	223	19416	1.47746	1	0.160684	0.155712
GOTERM_BP_DIRECT	GO:0098911	regulation of ventricular cardiac muscle cell action potential	6	0.225479	0.00878981	DSP, RYR2, DLG1, JUP, CAV1, DSG2	2534	11	19416	4.17938	1	0.160684	0.155712
GOTERM_BP_DIRECT	GO:1902065	response to L-glutamate	6	0.225479	0.00878981	UFL1, TUBA1A, PCNA, AIFM1, TNF, IGF1R	2534	11	19416	4.17938	1	0.160684	0.155712
GOTERM_BP_DIRECT	GO:0060397	growth hormone receptor signaling pathway via JAK-STAT	6	0.225479	0.00878981	LYN, STAT5A, PTPN1, STAT3, STAT6, JAK1	2534	11	19416	4.17938	1	0.160684	0.155712
GOTERM_BP_DIRECT	GO:0071313	cellular response to caffeine	6	0.225479	0.00878981	RYR1, RYR2, CHEK1, CASQ2, CACNA1S, RYR3	2534	11	19416	4.17938	1	0.160684	0.155712
GOTERM_BP_DIRECT	GO:0030865	cortical cytoskeleton organization	6	0.225479	0.00878981	WDR1, RHOG, RAC2, RAC3, RHOH, RAC1	2534	11	19416	4.17938	1	0.160684	0.155712
GOTERM_BP_DIRECT	GO:0044829	positive regulation by host of viral genome replication	6	0.225479	0.00878981	EEF1A1, HSPA8, VAPA, VAPB, STOM, PPIB	2534	11	19416	4.17938	1	0.160684	0.155712
GOTERM_BP_DIRECT	GO:0006614	SRP-dependent cotranslational protein targeting to membrane	6	0.225479	0.00878981	SEC61A2, SEC61A1, SSR3, SRP68, SRP14, SEC63	2534	11	19416	4.17938	1	0.160684	0.155712
GOTERM_BP_DIRECT	GO:0018279	protein N-linked glycosylation via asparagine	9	0.338219	0.00879389	DPM1, ST6GAL1, RPN2, DAD1, RPN1, STT3B, UGGT1, DDOST, UBE2J1	2534	24	19416	2.87332	1	0.160684	0.155712
GOTERM_BP_DIRECT	GO:0034314	Arp2/3 complex-mediated actin nucleation	9	0.338219	0.00879389	ACTR3, ACTR2, ARPC2, ARPC1B, ARPC5L, ARPC4, TRIM27, ARPC5, ACTR3B	2534	24	19416	2.87332	1	0.160684	0.155712
GOTERM_BP_DIRECT	GO:0045861	negative regulation of proteolysis	9	0.338219	0.00879389	SERPINB3, BAG6, CLN3, CSTB, CSTA, DNAJC1, TP53, HDAC6, INS	2534	24	19416	2.87332	1	0.160684	0.155712
GOTERM_BP_DIRECT	GO:0031954	positive regulation of protein autophosphorylation	9	0.338219	0.00879389	RAP2C, DDX3X, TNKS1BP1, CALM3, NBN, CALM1, CALM2, VEGFA, INS	2534	24	19416	2.87332	1	0.160684	0.155712
GOTERM_BP_DIRECT	GO:0045471	response to ethanol	25	0.939496	0.00911846	OPRD1, PSMD14, TNC, RPL10A, TYMS, CBL, TNF, IGF1R, EEF1B2, RGS2, RPL15, HSPA8, ST6GAL1, G6PD, GABBR1, VCAM1, PRKCB, SLC10A1, IL13, IL2, TUFM, SOD1, TJP1, CAT, S100A8	2534	112	19416	1.71031	1	0.16618	0.161037
GOTERM_BP_DIRECT	GO:0045184	establishment of protein localization	12	0.450958	0.00927557	VCP, DLG4, TREX1, MDM2, DERL1, KIF14, FLNA, SMYD3, PHLDB2, CEP55, CORO1C, LIMS1	2534	39	19416	2.3576	1	0.166753	0.161593
GOTERM_BP_DIRECT	GO:0002218	activation of innate immune response	12	0.450958	0.00927557	HEXIM1, GBP5, RBM14, MAVS, SFPQ, HSP90AA1, XRCC5, TRIM5, PRKDC, NONO, TLR9, GBP2	2534	39	19416	2.3576	1	0.166753	0.161593
GOTERM_BP_DIRECT	GO:0033077	T cell differentiation in thymus	12	0.450958	0.00927557	ADAM17, PRKDC, DNAJA3, NCAPH2, RPS6, BCL2, RABL3, CTNNB1, LIG4, MR1, TP53, B2M	2534	39	19416	2.3576	1	0.166753	0.161593
GOTERM_BP_DIRECT	GO:1902042	negative regulation of extrinsic apoptotic signaling pathway via death domain receptors	10	0.375799	0.00931715	FGB, GSK3B, DDX3X, GPX1, FGG, SERPINE1, RAF1, BCL2L1, ICAM1, GRINA	2534	29	19416	2.64214	1	0.166753	0.161593
GOTERM_BP_DIRECT	GO:0072583	clathrin-dependent endocytosis	10	0.375799	0.00931715	FCHO1, CANX, MAGI2, CLTC, CLTB, CLTA, AP2A1, AP2B1, AP2A2, AP2M1	2534	29	19416	2.64214	1	0.166753	0.161593
GOTERM_BP_DIRECT	GO:0007017	microtubule-based process	10	0.375799	0.00931715	TUBB8, TUBA1C, TUBA1B, TUBB6, TUBA1A, DCTN2, TUBB3, TUBB, TUBA4A, TUBA8	2534	29	19416	2.64214	1	0.166753	0.161593
GOTERM_BP_DIRECT	GO:0031116	positive regulation of microtubule polymerization	10	0.375799	0.00931715	PAK1, OCLN, CAV3, DCTN1, MAP1B, RPS3, DRG1, RAC1, MAPT, MAPRE1	2534	29	19416	2.64214	1	0.166753	0.161593
GOTERM_BP_DIRECT	GO:0046034	ATP metabolic process	11	0.413378	0.00943219	ATP6V1A, HSPA8, VCP, MYH3, MYH8, ATP6V1B2, MYH4, MYH6, HSPA1B, MYH7, HSPA1A	2534	34	19416	2.47895	1	0.167821	0.162628
GOTERM_BP_DIRECT	GO:0035987	endodermal cell differentiation	11	0.413378	0.00943219	VTN, MAP2K1, LAMB3, ITGA4, ITGB5, LAMA3, FN1, MYH9, GRB2, ITGAV, INHBA	2534	34	19416	2.47895	1	0.167821	0.162628
GOTERM_BP_DIRECT	GO:0043525	positive regulation of neuron apoptotic process	17	0.638858	0.00946041	TFAP2A, GSK3B, PRNP, APP, GRN, NR3C1, TNF, BACE1, CDC42, CASP14, BCL2L11, AIFM1, NF1, CTNNB1, ATM, TP53, UBE2M	2534	66	19416	1.9736	1	0.167821	0.162628
GOTERM_BP_DIRECT	GO:0008380	RNA splicing	40	1.50319	0.009473	RBM25, RBM47, SF3B2, PPWD1, YBX1, CCAR2, PPP1R9B, PTBP1, LGALS3, SNRPD2, PUF60, C1QBP, KHSRP, ARL6IP4, SMN1, SNRPD3, SF3B1, ARGLU1, RBM11, RBM39, HSPA8, SNRPN, ZRANB2, NCBP1, NCBP2, FUS, NONO, LARP7, SCAF1, SRRM1, SRPK1, SFPQ, PRPF6, DDX39B, WT1, SLIRP, HNRNPC, TARDBP, RBMX, SNRPA	2534	205	19416	1.49506	1	0.167821	0.162628
GOTERM_BP_DIRECT	GO:0010506	regulation of autophagy	18	0.676437	0.00999928	USP10, USP33, LRRK2, WDR41, HSPB1, C9ORF72, HDAC6, ZMPSTE24, RPTOR, LAMP3, PSAP, ULK3, GPR137, CHMP4B, EP300, TRIB3, ATM, MAPT	2534	72	19416	1.91555	1	0.176696	0.171228
GOTERM_BP_DIRECT	GO:0006913	nucleocytoplasmic transport	14	0.526118	0.0101537	RANBP2, NDC1, RANBP1, NPM1, AHCTF1, NUP205, NUP188, NUP210, NUP155, FBXO22, NUP93, XPO1, TPR, RAN	2534	50	19416	2.14541	1	0.178972	0.173434
GOTERM_BP_DIRECT	GO:0045948	positive regulation of translational initiation	8	0.300639	0.0105062	KHDRBS1, YTHDF1, DDX3X, YTHDF3, RPS6KB2, DAZ4, DAZ3, MTOR	2534	20	19416	3.06488	1	0.184719	0.179003
GOTERM_BP_DIRECT	GO:0006952	defense response	20	0.751597	0.0107618	COLEC12, STAT5A, CAMLG, STAT1, MX2, STAT3, MX1, HLA-B, HP, TAP1, NOD1, INHBA, HPR, NOD2, TNIP1, HSF1, CASP1, STAT4, NOX5, STAT6	2534	84	19416	1.82433	1	0.188737	0.182896
GOTERM_BP_DIRECT	GO:0048144	fibroblast proliferation	12	0.450958	0.0113196	DAZAP1, GNG2, GPX1, PTGES3, CAV1, PRDX1, NF1, LIG4, LZTS2, HRAS, ESR1, TP53	2534	40	19416	2.29866	1	0.197527	0.191414
GOTERM_BP_DIRECT	GO:0032465	regulation of cytokinesis	12	0.450958	0.0113196	SH3GLB1, AHCTF1, ZFYVE26, CALM3, KIF20A, ATXN10, CALM1, CALM2, AURKB, RAB11A, BCL2L1, AURKA	2534	40	19416	2.29866	1	0.197527	0.191414
GOTERM_BP_DIRECT	GO:0071353	cellular response to interleukin-4	9	0.338219	0.0114814	TUBA1B, RPL3, HSP90AB1, HSPA5, NFIL3, FASN, IMPDH2, RPLP0, MCM2	2534	25	19416	2.75839	1	0.199353	0.193184
GOTERM_BP_DIRECT	GO:0008361	regulation of cell size	9	0.338219	0.0114814	RPTOR, MTPN, RDX, MSN, RAC1, ARHGAP5, IQGAP3, VAV1, MTOR	2534	25	19416	2.75839	1	0.199353	0.193184
GOTERM_BP_DIRECT	GO:2000379	positive regulation of reactive oxygen species metabolic process	11	0.413378	0.0116949	ACE2, CBR1, GRB2, NOX5, PARK7, MAPK14, THBS1, TP53, AGT, RNF41, DHRS4	2534	35	19416	2.40812	1	0.202557	0.196289
GOTERM_BP_DIRECT	GO:0033344	cholesterol efflux	10	0.375799	0.0118014	NPC1, APOC2, APOC1, APOA2, APOC3, APOA1, ABCA7, APOE, COMT, APOB	2534	30	19416	2.55406	1	0.203895	0.197586
GOTERM_BP_DIRECT	GO:0000086	G2/M transition of mitotic cell cycle	14	0.526118	0.0120394	KHDRBS1, APP, ABCB1, UBE2A, PPM1D, AURKA, DNM2, CHEK1, CDK2, CALM3, CALM1, SKP2, CALM2, LCMT1	2534	51	19416	2.10335	1	0.207494	0.201073
GOTERM_BP_DIRECT	GO:0160049	negative regulation of cGAS/STING signaling pathway	7	0.263059	0.0122173	SPSB3, AARS2, PARP1, PRKDC, TREX1, PCBP2, AURKB	2534	16	19416	3.35221	1	0.208501	0.202049
GOTERM_BP_DIRECT	GO:0030031	cell projection assembly	7	0.263059	0.0122173	CYFIP2, SCIN, GSN, RAC2, RAC3, RAC1, FGFR1	2534	16	19416	3.35221	1	0.208501	0.202049
GOTERM_BP_DIRECT	GO:0045745	positive regulation of G protein-coupled receptor signaling pathway	7	0.263059	0.0122173	C3, APP, TMOD2, KLK5, KLK14, DRD2, SLC39A14	2534	16	19416	3.35221	1	0.208501	0.202049
GOTERM_BP_DIRECT	GO:0042129	regulation of T cell proliferation	7	0.263059	0.0122173	LGALS3, RAC2, TNFSF9, RAC3, CTNNB1, RAC1, BID	2534	16	19416	3.35221	1	0.208501	0.202049
GOTERM_BP_DIRECT	GO:0051289	protein homotetramerization	17	0.638858	0.0126424	RYR1, GBP5, SHMT2, ITPR3, SAMHD1, RYR3, ACACA, DNM1, CRYZ, TRPM7, EVL, TK1, SSBP1, ALDOA, B2M, CBR4, GRIA3	2534	68	19416	1.91555	1	0.214705	0.208061
GOTERM_BP_DIRECT	GO:0032456	endocytic recycling	17	0.638858	0.0126424	VPS29, RAB27A, VPS26A, PTPN23, ARL4C, EHD1, SNX4, RAB14, VPS51, SNX27, HGS, RAB35, MICALL2, STX6, VPS35, VAMP4, ARF6	2534	68	19416	1.91555	1	0.214705	0.208061
GOTERM_BP_DIRECT	GO:0031204	post-translational protein targeting to membrane, translocation	5	0.187899	0.0130732	GLP1R, SEC61A2, SEC61A1, HSPA5, SEC63	2534	8	19416	4.78887	1	0.216234	0.209543
GOTERM_BP_DIRECT	GO:0015886	heme transport	5	0.187899	0.0130732	SLC48A1, HPX, PGRMC2, ABCB6, ABCB7	2534	8	19416	4.78887	1	0.216234	0.209543
GOTERM_BP_DIRECT	GO:0090435	protein localization to nuclear envelope	5	0.187899	0.0130732	LMNA, TOR1AIP2, LMNB2, TOR1AIP1, LMNB1	2534	8	19416	4.78887	1	0.216234	0.209543
GOTERM_BP_DIRECT	GO:0070972	protein localization to endoplasmic reticulum	5	0.187899	0.0130732	YWHAE, GABARAPL2, VAPA, DDRGK1, UBAC2	2534	8	19416	4.78887	1	0.216234	0.209543
GOTERM_BP_DIRECT	GO:1901135	carbohydrate derivative metabolic process	5	0.187899	0.0130732	GPI, GCKR, GFPT1, TK1, DCK	2534	8	19416	4.78887	1	0.216234	0.209543
GOTERM_BP_DIRECT	GO:0010466	negative regulation of peptidase activity	5	0.187899	0.0130732	SERPINB3, CSTB, SERPINB4, CSTA, ECM1	2534	8	19416	4.78887	1	0.216234	0.209543
GOTERM_BP_DIRECT	GO:1990544	mitochondrial ATP transmembrane transport	5	0.187899	0.0130732	SLC25A31, SLC25A5, SLC25A4, SLC25A6, SLC25A24	2534	8	19416	4.78887	1	0.216234	0.209543
GOTERM_BP_DIRECT	GO:0046949	fatty-acyl-CoA biosynthetic process	5	0.187899	0.0130732	GCDH, FASN, PPT1, CBR4, ACACA	2534	8	19416	4.78887	1	0.216234	0.209543
GOTERM_BP_DIRECT	GO:0001915	negative regulation of T cell mediated cytotoxicity	5	0.187899	0.0130732	CEACAM1, KLRD1, LILRB1, KLRC1, HLA-G	2534	8	19416	4.78887	1	0.216234	0.209543
GOTERM_BP_DIRECT	GO:0048261	negative regulation of receptor-mediated endocytosis	5	0.187899	0.0130732	APOC2, APOC1, APOC3, RAC1, ARF6	2534	8	19416	4.78887	1	0.216234	0.209543
GOTERM_BP_DIRECT	GO:1903608	protein localization to cytoplasmic stress granule	5	0.187899	0.0130732	PAK1, DDX3X, DHX9, DDX1, YBX1	2534	8	19416	4.78887	1	0.216234	0.209543
GOTERM_BP_DIRECT	GO:0046902	regulation of mitochondrial membrane permeability	6	0.225479	0.0134687	BCL2, PMAIP1, SLC25A31, SLC25A5, SLC25A4, BCL2L1	2534	12	19416	3.8311	1	0.219141	0.212359
GOTERM_BP_DIRECT	GO:0044314	protein K27-linked ubiquitination	6	0.225479	0.0134687	RNF126, WSB1, AMFR, UBR4, TRIM21, RNF185	2534	12	19416	3.8311	1	0.219141	0.212359
GOTERM_BP_DIRECT	GO:0048333	mesodermal cell differentiation	6	0.225479	0.0134687	ITGB1, KDM6B, ITGA3, ITGB4, ITGA2, INHBA	2534	12	19416	3.8311	1	0.219141	0.212359
GOTERM_BP_DIRECT	GO:0045048	protein insertion into ER membrane	6	0.225479	0.0134687	SEC61A2, SEC61A1, TRAM1, CAMLG, CCDC47, GET4	2534	12	19416	3.8311	1	0.219141	0.212359
GOTERM_BP_DIRECT	GO:1903898	negative regulation of PERK-mediated unfolded protein response	6	0.225479	0.0134687	PTPN1, HSPA5, DDRGK1, AKT2, ABCA7, ATAD3A	2534	12	19416	3.8311	1	0.219141	0.212359
GOTERM_BP_DIRECT	GO:0030042	actin filament depolymerization	6	0.225479	0.0134687	GSN, WDR1, CFL2, CFL1, DSTN, PPP1R9B	2534	12	19416	3.8311	1	0.219141	0.212359
GOTERM_BP_DIRECT	GO:1990535	neuron projection maintenance	6	0.225479	0.0134687	PRNP, APP, DCTN1, ATP1A3, PSEN1, INS	2534	12	19416	3.8311	1	0.219141	0.212359
GOTERM_BP_DIRECT	GO:0086091	regulation of heart rate by cardiac conduction	12	0.450958	0.0136902	DSP, YWHAE, KCNJ5, KCNE1, ACE, JUP, SRC, CAV1, DSG2, SCN3B, KCNJ3, SCN2B	2534	41	19416	2.24259	1	0.221712	0.214851
GOTERM_BP_DIRECT	GO:0001541	ovarian follicle development	12	0.450958	0.0136902	EIF2B4, FOXC1, CEBPB, MSH4, BCL2, CTNNA1, ATM, UBE3A, INHBA, BCL2L1, SOD1, VEGFA	2534	41	19416	2.24259	1	0.221712	0.214851
GOTERM_BP_DIRECT	GO:0008286	insulin receptor signaling pathway	25	0.939496	0.0139888	GSK3B, SHC1, IRS4, IDE, EGFR, IGF1R, INS, AKT2, ERBB2, MAPK1, HRAS, NTRK1, PTPN1, PDGFRA, MUSK, CAV2, EPHA8, SLC39A14, APC, AXL, GRB2, RAF1, EPHA1, RHOQ, FGFR1	2534	116	19416	1.65133	1	0.225451	0.218474
GOTERM_BP_DIRECT	GO:0045717	negative regulation of fatty acid biosynthetic process	8	0.300639	0.014018	ACADVL, CEACAM1, APOC1, ERLIN1, UBR4, APOC3, TRIB3, ERLIN2	2534	21	19416	2.91893	1	0.225451	0.218474
GOTERM_BP_DIRECT	GO:0042953	lipoprotein transport	8	0.300639	0.014018	MSR1, SAR1B, PRKCB, SURF4, UNC119, PREB, MIA3, APOB	2534	21	19416	2.91893	1	0.225451	0.218474
GOTERM_BP_DIRECT	GO:1903077	negative regulation of protein localization to plasma membrane	9	0.338219	0.0147279	DAB2, TGFB1, WNK1, CLTC, TMED2, SFN, AP2M1, RHOQ, BCL2L1	2534	26	19416	2.6523	1	0.236102	0.228796
GOTERM_BP_DIRECT	GO:0043407	negative regulation of MAP kinase activity	10	0.375799	0.0147479	LYN, PTPN1, UCHL1, RGS2, CAV3, GSTP1, NF1, APOE, AGT, DUSP7	2534	31	19416	2.47168	1	0.236102	0.228796
GOTERM_BP_DIRECT	GO:0046907	intracellular transport	13	0.488538	0.0153164	RANBP2, RANBP1, AP3D1, RGPD2, RGPD1, RGPD4, AP3M1, RAB14, APPBP2, STBD1, GNAS, APOE, RAB7A	2534	47	19416	2.11933	1	0.244641	0.237071
GOTERM_BP_DIRECT	GO:0017148	negative regulation of translation	22	0.826757	0.0157353	CYFIP1, DDX3X, CSNK2A1, NHLRC3, WFS1, RPL13A, SAMD4B, YBX1, TYMS, PURB, RGS2, RNF139, WT1, CAPRIN1, NCL, TRIM2, SERBP1, RPS3, IGF2BP3, CALR, IGF2BP2, GAPDH	2534	99	19416	1.70271	1	0.250759	0.242999
GOTERM_BP_DIRECT	GO:0006749	glutathione metabolic process	12	0.450958	0.0164174	GSTM3, G6PD, GPX1, GSTO1, TXNRD2, ETHE1, GLO1, GSTP1, ARL6IP5, GSTT2, GSTT2B, SOD1	2534	42	19416	2.1892	1	0.261033	0.252956
GOTERM_BP_DIRECT	GO:0007623	circadian rhythm	17	0.638858	0.0166055	NDUFA9, NTRK1, GSK3B, HOMER1, NONO, METTL3, DYRK1A, TYMS, TNF, EGFR, PER2, PROKR1, MTNR1A, NFIL3, IMPDH2, EP300, TOP1	2534	70	19416	1.86082	1	0.262897	0.254761
GOTERM_BP_DIRECT	GO:1904262	negative regulation of TORC1 signaling	14	0.526118	0.01661	USP7, PRKAA1, PRKAA2, SAR1A, SAR1B, UBE2D1, UBE3A, YWHAZ, STK11, NPC1, ATM, VHL, PRKACA, YWHAG	2534	53	19416	2.02398	1	0.262897	0.254761
GOTERM_BP_DIRECT	GO:0043524	negative regulation of neuron apoptotic process	31	1.16498	0.0166551	GPI, GRN, CEBPB, SLC1A1, KIF14, SEMA3E, PSEN1, PARK7, IL27RA, CLN3, ERBB3, HRAS, SNCA, PRKCG, NTRK1, WFS1, VEGFB, LIG4, SIRT1, SOD1, THAP11, ADORA2A, TMBIM4, AXL, DNAJC5, BCL2, PPT1, KRAS, GCLM, BCL2L1, GRINA	2534	155	19416	1.53244	1	0.263014	0.254875
GOTERM_BP_DIRECT	GO:0007212	G protein-coupled dopamine receptor signaling pathway	7	0.263059	0.0168345	GSK3B, SLC1A1, GNAI3, ARRB2, GNB5, RGS9, DRD4	2534	17	19416	3.15502	1	0.263464	0.255311
GOTERM_BP_DIRECT	GO:0019752	carboxylic acid metabolic process	7	0.263059	0.0168345	LDHC, GRHPR, LDHB, LDHA, ADSL, SGPL1, PDXDC1	2534	17	19416	3.15502	1	0.263464	0.255311
GOTERM_BP_DIRECT	GO:0055089	fatty acid homeostasis	7	0.263059	0.0168345	MLXIPL, PRKAA1, PRKAA2, GOT1, APOE, SIRT1, INS	2534	17	19416	3.15502	1	0.263464	0.255311
GOTERM_BP_DIRECT	GO:0071383	cellular response to steroid hormone stimulus	7	0.263059	0.0168345	HSPA8, NPC1, ATP1A3, ATP1A1, NR3C1, HSPA1B, HSPA1A	2534	17	19416	3.15502	1	0.263464	0.255311
GOTERM_BP_DIRECT	GO:0061436	establishment of skin barrier	11	0.413378	0.017417	FLG, FLG2, CYSRT1, KRT16, STMN1, KRT1, ALOX12B, SFN, DSC1, PLEC, HRNR	2534	37	19416	2.27795	1	0.2678	0.259513
GOTERM_BP_DIRECT	GO:0048147	negative regulation of fibroblast proliferation	11	0.413378	0.017417	MYC, GSTP1, CAV1, FTH1, NF1, PAWR, LZTS2, TP53, EMD, TRIM32, CDC73	2534	37	19416	2.27795	1	0.2678	0.259513
GOTERM_BP_DIRECT	GO:0090611	ubiquitin-independent protein catabolic process via the multivesicular body sorting pathway	4	0.150319	0.0180708	VPS4B, VPS4A, CHMP4C, CHMP4B	2534	5	19416	6.12976	1	0.2678	0.259513
GOTERM_BP_DIRECT	GO:0071681	cellular response to indole-3-methanol	4	0.150319	0.0180708	JUP, CDH1, CTNNA1, CTNNB1	2534	5	19416	6.12976	1	0.2678	0.259513
GOTERM_BP_DIRECT	GO:0014061	regulation of norepinephrine secretion	4	0.150319	0.0180708	ADORA2A, HRH3, FFAR3, CHRFAM7A	2534	5	19416	6.12976	1	0.2678	0.259513
GOTERM_BP_DIRECT	GO:0034766	negative regulation of monoatomic ion transmembrane transport	4	0.150319	0.0180708	CRBN, YWHAQ, CHRNA7, CHRFAM7A	2534	5	19416	6.12976	1	0.2678	0.259513
GOTERM_BP_DIRECT	GO:0051664	nuclear pore localization	4	0.150319	0.0180708	NDC1, LMNA, LMNB2, LMNB1	2534	5	19416	6.12976	1	0.2678	0.259513
GOTERM_BP_DIRECT	GO:1903895	negative regulation of IRE1-mediated unfolded protein response	4	0.150319	0.0180708	UFL1, HSPA5, DDRGK1, BFAR	2534	5	19416	6.12976	1	0.2678	0.259513
GOTERM_BP_DIRECT	GO:1905605	positive regulation of blood-brain barrier permeability	4	0.150319	0.0180708	TJP1, OCLN, TJP3, TJP2	2534	5	19416	6.12976	1	0.2678	0.259513
GOTERM_BP_DIRECT	GO:0042168	heme metabolic process	4	0.150319	0.0180708	SLC48A1, HPX, BDH2, ABCB6	2534	5	19416	6.12976	1	0.2678	0.259513
GOTERM_BP_DIRECT	GO:1990592	protein K69-linked ufmylation	4	0.150319	0.0180708	UFL1, UFM1, DDRGK1, UFC1	2534	5	19416	6.12976	1	0.2678	0.259513
GOTERM_BP_DIRECT	GO:1902115	regulation of organelle assembly	4	0.150319	0.0180708	RDX, MSN, NF2, EZR	2534	5	19416	6.12976	1	0.2678	0.259513
GOTERM_BP_DIRECT	GO:0046833	positive regulation of RNA export from nucleus	4	0.150319	0.0180708	KHDRBS1, CPSF6, NCBP2, DHX9	2534	5	19416	6.12976	1	0.2678	0.259513
GOTERM_BP_DIRECT	GO:1990911	response to psychosocial stress	4	0.150319	0.0180708	GLP1R, PRKCG, HSF1, ADRB2	2534	5	19416	6.12976	1	0.2678	0.259513
GOTERM_BP_DIRECT	GO:0003400	regulation of COPII vesicle coating	4	0.150319	0.0180708	SAR1A, SAR1B, SEC16A, PREB	2534	5	19416	6.12976	1	0.2678	0.259513
GOTERM_BP_DIRECT	GO:1905913	negative regulation of calcium ion export across plasma membrane	4	0.150319	0.0180708	YWHAE, CALM3, CALM1, CALM2	2534	5	19416	6.12976	1	0.2678	0.259513
GOTERM_BP_DIRECT	GO:0140021	mitochondrial ADP transmembrane transport	4	0.150319	0.0180708	SLC25A31, SLC25A5, SLC25A4, SLC25A6	2534	5	19416	6.12976	1	0.2678	0.259513
GOTERM_BP_DIRECT	GO:0071402	cellular response to lipoprotein particle stimulus	4	0.150319	0.0180708	APOA2, APOA1, APOE, APOB	2534	5	19416	6.12976	1	0.2678	0.259513
GOTERM_BP_DIRECT	GO:0140056	organelle localization by membrane tethering	4	0.150319	0.0180708	ATP2A2, CALM3, CALM1, CALM2	2534	5	19416	6.12976	1	0.2678	0.259513
GOTERM_BP_DIRECT	GO:0034382	chylomicron remnant clearance	4	0.150319	0.0180708	APOC2, APOC1, APOC3, APOE	2534	5	19416	6.12976	1	0.2678	0.259513
GOTERM_BP_DIRECT	GO:0044857	plasma membrane raft organization	4	0.150319	0.0180708	COLEC12, CLN3, FLOT1, ABCA7	2534	5	19416	6.12976	1	0.2678	0.259513
GOTERM_BP_DIRECT	GO:1990044	protein localization to lipid droplet	4	0.150319	0.0180708	PRKAA1, PRKAA2, AUP1, PRKACA	2534	5	19416	6.12976	1	0.2678	0.259513
GOTERM_BP_DIRECT	GO:1904504	positive regulation of lipophagy	4	0.150319	0.0180708	SPTLC1, SPTLC2, HTT, ADRB2	2534	5	19416	6.12976	1	0.2678	0.259513
GOTERM_BP_DIRECT	GO:0090114	COPII-coated vesicle budding	4	0.150319	0.0180708	SEC23A, VAPA, VAPB, SEC23B	2534	5	19416	6.12976	1	0.2678	0.259513
GOTERM_BP_DIRECT	GO:0051208	sequestering of calcium ion	4	0.150319	0.0180708	CASQ2, CALR, PSEN1, HSP90B1	2534	5	19416	6.12976	1	0.2678	0.259513
GOTERM_BP_DIRECT	GO:0036258	multivesicular body assembly	10	0.375799	0.0182022	TSG101, HGS, VPS4B, CHMP2B, CHMP1A, VPS4A, CHMP4C, CHMP4B, VPS28, RAB11A	2534	32	19416	2.39444	1	0.269177	0.260847
GOTERM_BP_DIRECT	GO:0031589	cell-substrate adhesion	8	0.300639	0.0182941	ITGB1, TTYH1, ITGA2, PRKCE, FAT2, ITGAV, SORBS3, MYO1G	2534	22	19416	2.78625	1	0.269395	0.261058
GOTERM_BP_DIRECT	GO:0010824	regulation of centrosome duplication	8	0.300639	0.0182941	NPM1, XPO1, VPS4B, CHMP2B, CHMP1A, CHMP4C, CHMP4B, SIRT1	2534	22	19416	2.78625	1	0.269395	0.261058
GOTERM_BP_DIRECT	GO:2000045	regulation of G1/S transition of mitotic cell cycle	14	0.526118	0.0193374	SMARCD1, PBRM1, CDKN2C, SMARCC2, CDKN2A, KIF14, TM4SF5, PKD1, ACTB, PPP2CA, DPF3, PSME2, BID, TMEM14B	2534	54	19416	1.98649	1	0.281684	0.272967
GOTERM_BP_DIRECT	GO:0009968	negative regulation of signal transduction	14	0.526118	0.0193374	PTPN1, RGS17, GSK3B, ARRB1, RGS5, KBTBD6, ERBB3, RGS10, RGS20, VHL, RGS11, KBTBD7, RGS8, RGS9	2534	54	19416	1.98649	1	0.281684	0.272967
GOTERM_BP_DIRECT	GO:0010508	positive regulation of autophagy	19	0.714017	0.0195049	SH3GLB1, GSK3B, PRKAA1, PRKAA2, USP20, LRRK2, TFEB, UBR4, MTDH, UFL1, STK11, TRIM6, TRIM5, TLR9, SH3BP4, TRIM32, SQSTM1, TRIM21, OPTN	2534	83	19416	1.754	1	0.281684	0.272967
GOTERM_BP_DIRECT	GO:0071479	cellular response to ionizing radiation	12	0.450958	0.0195309	RAD51, TGFB1, EEF1D, TNKS1BP1, LIG4, GRB2, ECT2, MAPK14, SIRT1, TNF, TP53, RHOB	2534	43	19416	2.13829	1	0.281684	0.272967
GOTERM_BP_DIRECT	GO:0150052	regulation of postsynapse assembly	12	0.450958	0.0195309	DOCK10, CYFIP2, PTPN1, MAP1B, SIGMAR1, RHOG, RAC3, VPS35, DCLK1, RTN4, UBE2M, PPP1R9B	2534	43	19416	2.13829	1	0.281684	0.272967
GOTERM_BP_DIRECT	GO:0006338	chromatin remodeling	142	5.33634	0.0195397	EIF4A2, EIF4A1, ERCC6L, GTF2B, DQX1, JADE1, ACTB, IGF1R, STK11, MYC, RUVBL2, AKT2, CHEK1, RUVBL1, PIM1, DPF3, SKP1, TGM2, NSF, PDGFRA, MAP2K1, SMARCC2, CSNK2A1, MUSK, PRKCB, EPHA8, DYRK1A, RECQL, PRKCA, TBR1, VRK2, BCR, DDX39A, DDX39B, ULK3, YME1L1, RAF1, EPHA1, CFTR, DDX5, VCP, DHX9, PRKDC, DDX1, BAZ2A, NTPCR, DDX60, TTBK2, DHX30, RNF213, IRAK1, MIER2, DHX35, SMYD1, TRPM7, LYN, NEK4, HSPA5, TNK1…	2534	917	19416	1.18651	1	0.281684	0.272967
GOTERM_BP_DIRECT	GO:0071786	endoplasmic reticulum tubular network organization	6	0.225479	0.0195726	RTN3, TMEM33, REEP4, REEP2, RAB18, RTN4	2534	13	19416	3.5364	1	0.281684	0.272967
GOTERM_BP_DIRECT	GO:0003300	cardiac muscle hypertrophy	6	0.225479	0.0195726	TIAM1, RYR2, HDAC2, CAV3, PAK2, TTN	2534	13	19416	3.5364	1	0.281684	0.272967
GOTERM_BP_DIRECT	GO:0030050	vesicle transport along actin filament	6	0.225479	0.0195726	MYO1D, MYO1B, MYO1C, MYO6, MYO5C, ACTN4	2534	13	19416	3.5364	1	0.281684	0.272967
GOTERM_BP_DIRECT	GO:0051693	actin filament capping	6	0.225479	0.0195726	SCIN, GSN, RDX, SPTAN1, SPTBN1, SPTBN2	2534	13	19416	3.5364	1	0.281684	0.272967
GOTERM_BP_DIRECT	GO:0040015	negative regulation of multicellular organism growth	6	0.225479	0.0195726	ADRB3, PTCH1, GNAS, ADRB1, ADRB2, FXN	2534	13	19416	3.5364	1	0.281684	0.272967
GOTERM_BP_DIRECT	GO:0000723	telomere maintenance	15	0.563698	0.0202961	DCLRE1C, PARP1, RIF1, XRCC5, PRKDC, PTGES3, RPA1, RPA2, RECQL4, RPA3, RUVBL2, RUVBL1, ATM, NBN, ATR	2534	60	19416	1.91555	1	0.291496	0.282475
GOTERM_BP_DIRECT	GO:0030308	negative regulation of cell growth	25	0.939496	0.020738	CDA, DDX3X, FHL1, JADE1, ENO1, CCAR2, RTN4, PPP1R9B, DNAJB2, GJA1, STK11, SERTAD1, SH3BP4, TGFB1, CDKN2C, CDKN2A, INHBA, ESR2, DAB2, WT1, BCL2, PPT1, TP53, HSPA1B, HSPA1A	2534	120	19416	1.59629	1	0.293189	0.284116
GOTERM_BP_DIRECT	GO:1900152	negative regulation of nuclear-transcribed mRNA catabolic process, deadenylation-dependent decay	5	0.187899	0.0211281	DHX9, CSDE1, HNRNPU, YBX1, PABPC1	2534	9	19416	4.25677	1	0.293189	0.284116
GOTERM_BP_DIRECT	GO:0043490	malate-aspartate shuttle	5	0.187899	0.0211281	GOT1, MDH2, SLC25A12, SLC25A11, SLC25A13	2534	9	19416	4.25677	1	0.293189	0.284116
GOTERM_BP_DIRECT	GO:1905821	positive regulation of chromosome condensation	5	0.187899	0.0211281	NCAPH2, NCAPG, NCAPD2, SMC4, NCAPH	2534	9	19416	4.25677	1	0.293189	0.284116
GOTERM_BP_DIRECT	GO:1901844	regulation of cell communication by electrical coupling involved in cardiac conduction	5	0.187899	0.0211281	CAV1, CALM3, SRI, CALM1, CALM2	2534	9	19416	4.25677	1	0.293189	0.284116
GOTERM_BP_DIRECT	GO:0033146	regulation of intracellular estrogen receptor signaling pathway	5	0.187899	0.0211281	UFL1, UFM1, DDRGK1, SRC, UFSP2	2534	9	19416	4.25677	1	0.293189	0.284116
GOTERM_BP_DIRECT	GO:0038133	ERBB2-ERBB3 signaling pathway	5	0.187899	0.0211281	MAP2K1, ERBB3, ERBB2, MAPK1, RAF1	2534	9	19416	4.25677	1	0.293189	0.284116
GOTERM_BP_DIRECT	GO:0048280	vesicle fusion with Golgi apparatus	5	0.187899	0.0211281	YIPF5, USO1, STX5, SEC22B, VTI1B	2534	9	19416	4.25677	1	0.293189	0.284116
GOTERM_BP_DIRECT	GO:1900027	regulation of ruffle assembly	5	0.187899	0.0211281	CAV1, RDX, RHOG, CORO1C, ICAM1	2534	9	19416	4.25677	1	0.293189	0.284116
GOTERM_BP_DIRECT	GO:0034205	amyloid-beta formation	5	0.187899	0.0211281	APH1A, BACE1, DYRK1A, ABCA7, PSEN1	2534	9	19416	4.25677	1	0.293189	0.284116
GOTERM_BP_DIRECT	GO:0009651	response to salt stress	5	0.187899	0.0211281	HSP90AA1, EPO, BDKRB2, TNF, TP53	2534	9	19416	4.25677	1	0.293189	0.284116
GOTERM_BP_DIRECT	GO:0045792	negative regulation of cell size	5	0.187899	0.0211281	CAV3, RDX, PTEN, RHOA, MTOR	2534	9	19416	4.25677	1	0.293189	0.284116
GOTERM_BP_DIRECT	GO:0015833	peptide transport	5	0.187899	0.0211281	TAP1, ABCB8, ABCB9, SLC15A3, SLC15A4	2534	9	19416	4.25677	1	0.293189	0.284116
GOTERM_BP_DIRECT	GO:0098884	postsynaptic neurotransmitter receptor internalization	5	0.187899	0.0211281	AP3M1, AP2A1, AP2B1, AP2A2, AP2M1	2534	9	19416	4.25677	1	0.293189	0.284116
GOTERM_BP_DIRECT	GO:0098712	L-glutamate import across plasma membrane	5	0.187899	0.0211281	SLC1A1, ARL6IP5, SLC1A3, PSEN1, NTSR1	2534	9	19416	4.25677	1	0.293189	0.284116
GOTERM_BP_DIRECT	GO:0032872	regulation of stress-activated MAPK cascade	5	0.187899	0.0211281	MAP2K1, GSTP1, PRDX1, NBR1, MAPK1	2534	9	19416	4.25677	1	0.293189	0.284116
GOTERM_BP_DIRECT	GO:0048702	embryonic neurocranium morphogenesis	5	0.187899	0.0211281	MED12, MTHFD1, MTHFD1L, TULP3, HOXA1	2534	9	19416	4.25677	1	0.293189	0.284116
GOTERM_BP_DIRECT	GO:0009306	protein secretion	17	0.638858	0.0214627	RAB3B, RAB3A, RAB3D, TANGO2, FGG, RAB27A, MIA3, ARFGAP3, PDIA4, RAB15, CANX, GNAS, TMED2, SNCG, PREB, COPG2, COPG1	2534	72	19416	1.80913	1	0.297241	0.288043
GOTERM_BP_DIRECT	GO:0050727	regulation of inflammatory response	22	0.826757	0.0216333	GRN, ANXA1, AHSG, TREX1, TNC, FANCA, PARK7, NOD2, ESR1, CYLD, ACE2, UFL1, PSMA6, FANCD2, CASP1, RICTOR, MGLL, BAP1, PTGES, MCPH1, BIRC3, BRD4	2534	102	19416	1.65263	1	0.299011	0.289758
GOTERM_BP_DIRECT	GO:0032088	negative regulation of NF-kappaB transcription factor activity	18	0.676437	0.021752	USP7, CHUK, CDKN2A, ARRB1, ARRB2, COMMD1, SIRT1, CYLD, PPP2CB, UFL1, ITCH, IRAK1, TRAF3, DNAJA3, OTULIN, TAX1BP1, TRIM37, TRIM21	2534	78	19416	1.7682	1	0.300057	0.290772
GOTERM_BP_DIRECT	GO:0043547	positive regulation of GTPase activity	21	0.789177	0.0218097	ITGB1, USP6NL, NTRK1, GSK3B, CAV2, WDR41, C9ORF72, RAP1GAP, DOCK10, ADCYAP1, SGSM3, RGS10, NF1, SNX9, GNB5, ECT2, RGS8, HRAS, EZH2, TGM2, LIMS1	2534	96	19416	1.6761	1	0.30026	0.290968
GOTERM_BP_DIRECT	GO:0045648	positive regulation of erythrocyte differentiation	10	0.375799	0.0222083	FAM210B, ABCB10, STAT1, PRKDC, STAT3, ISG15, INHBA, MAPK14, HSPA1B, HSPA1A	2534	33	19416	2.32188	1	0.305145	0.295702
GOTERM_BP_DIRECT	GO:0097191	extrinsic apoptotic signaling pathway	14	0.526118	0.0223877	PDIA3, GSK3B, WWOX, TGFB1, KRT8, G0S2, INHBA, TNF, RNF41, PRDX2, KRT18, BID, IL6R, TLR3	2534	55	19416	1.95038	1	0.306404	0.296922
GOTERM_BP_DIRECT	GO:0007188	adenylate cyclase-modulating G protein-coupled receptor signaling pathway	14	0.526118	0.0223877	GNAZ, VIPR1, AVPR2, GNAI3, ADRB2, GNAI1, GNAI2, ADCYAP1, ADORA2A, GRK5, ADRB3, GNAT2, GNA11, DRD4	2534	55	19416	1.95038	1	0.306404	0.296922
GOTERM_BP_DIRECT	GO:0048024	regulation of mRNA splicing, via spliceosome	7	0.263059	0.0225235	RBM39, HNRNPK, CWC22, LARP7, SF1, SRRM1, SRPK1	2534	18	19416	2.97974	1	0.30646	0.296976
GOTERM_BP_DIRECT	GO:0060135	maternal process involved in female pregnancy	7	0.263059	0.0225235	ACE2, RGS2, ITGA3, KPNA6, DSG1, DSG2, LGALS9	2534	18	19416	2.97974	1	0.30646	0.296976
GOTERM_BP_DIRECT	GO:0050872	white fat cell differentiation	7	0.263059	0.0225235	PER2, PDGFRA, CEBPA, ATF2, CTBP2, CTBP1, SIRT1	2534	18	19416	2.97974	1	0.30646	0.296976
GOTERM_BP_DIRECT	GO:0048870	cell motility	12	0.450958	0.0230598	MAP2K1, ADAM17, ACTBL2, ITGB4, POTEI, STRBP, PTEN, FSCN1, DSTN, RAC1, ACTB, ACTG1	2534	44	19416	2.08969	1	0.313147	0.303456
GOTERM_BP_DIRECT	GO:1900181	negative regulation of protein localization to nucleus	8	0.300639	0.023408	GSK3B, APP, TRIM29, CTNNA1, LZTS2, YWHAZ, DCLK1, MTOR	2534	23	19416	2.66511	1	0.314813	0.305071
GOTERM_BP_DIRECT	GO:0001824	blastocyst development	8	0.300639	0.023408	SPECC1, EMG1, RRM2, DAD1, PSMC4, CAPN2, RPL13, POU5F1	2534	23	19416	2.66511	1	0.314813	0.305071
GOTERM_BP_DIRECT	GO:0002009	morphogenesis of an epithelium	8	0.300639	0.023408	KRT16, RIPK4, PCDH15, TNC, KRT12, CA9, VCL, KRT6A	2534	23	19416	2.66511	1	0.314813	0.305071
GOTERM_BP_DIRECT	GO:0015813	L-glutamate transmembrane transport	8	0.300639	0.023408	TTYH1, PRAF2, SLC1A1, ARL6IP5, SLC1A3, SLC17A8, SLC25A12, SLC25A13	2534	23	19416	2.66511	1	0.314813	0.305071
GOTERM_BP_DIRECT	GO:0071404	cellular response to low-density lipoprotein particle stimulus	8	0.300639	0.023408	ITGB1, TGFB1, FCER1G, NPC1, CD81, CD9, LDLR, SREBF2	2534	23	19416	2.66511	1	0.314813	0.305071
GOTERM_BP_DIRECT	GO:1901224	positive regulation of non-canonical NF-kappaB signal transduction	16	0.601278	0.0238829	APP, VCP, DDX3X, NOD1, ACTN4, NOD2, PHB2, TNF, RHOA, EGFR, EDAR, RPS3, TLR9, CALR, LGALS9, TLR3	2534	67	19416	1.82978	1	0.320582	0.310661
GOTERM_BP_DIRECT	GO:0006869	lipid transport	22	0.826757	0.0239378	ABCA2, SIGMAR1, ATG9A, APOA2, APOC4, HDLBP, APOA1, APOC3, VPS51, GM2A, FABP5, APOC2, APOC1, ESYT2, VDAC1, SLC25A10, ESYT1, APOE, PDZD8, LDLR, SLC25A11, ABCG2	2534	103	19416	1.63659	1	0.320702	0.310777
GOTERM_BP_DIRECT	GO:0031175	neuron projection development	26	0.977076	0.0243859	APP, GSK3B, PPP1R9B, CDH1, STMN1, MICALL2, PHGDH, APOE, MAP4, SH3GL2, LYN, NTRK1, RYK, EPHA8, RAB11A, EHD1, ADCYAP1, VAPA, MAP1B, NEDD4, RAB35, VIM, ATXN10, MAPT, CUL4B, FGFR1	2534	128	19416	1.55638	1	0.326079	0.315989
GOTERM_BP_DIRECT	GO:0021549	cerebellum development	13	0.488538	0.0246391	GDF10, HSPA8, FOXC1, LPAR1, RPGRIP1L, PSEN1, SSTR2, TTBK2, IGF1R, NCOR2, ATIC, TP53, GART	2534	50	19416	1.99217	1	0.328836	0.31866
GOTERM_BP_DIRECT	GO:0033627	cell adhesion mediated by integrin	11	0.413378	0.0249739	ITGB1, VTN, ADAM17, ITGA4, ITGB5, ITGA3, ITGB4, ITGA2, ITGAV, ITGB7, ICAM1	2534	39	19416	2.16113	1	0.332668	0.322373
GOTERM_BP_DIRECT	GO:0097192	extrinsic apoptotic signaling pathway in absence of ligand	10	0.375799	0.0268077	GSK3B, BCL2L11, ERBB3, BAG3, BCL2, CTNNA1, NF1, ITGAV, IL2, BCL2L1	2534	34	19416	2.25359	1	0.353052	0.342126
GOTERM_BP_DIRECT	GO:0099171	presynaptic modulation of chemical synaptic transmission	10	0.375799	0.0268077	BACE1, PRKCG, GSK3B, HIP1, SYT12, ADORA2A, PRKCB, GIPC1, DRD2, YWHAH	2534	34	19416	2.25359	1	0.353052	0.342126
GOTERM_BP_DIRECT	GO:0010951	negative regulation of endopeptidase activity	10	0.375799	0.0268077	SERPINB10, SERPINB3, VTN, SERPINB4, SERPINB12, SERPIND1, SERPINE1, SERPINH1, SERPING1, GAPDH	2534	34	19416	2.25359	1	0.353052	0.342126
GOTERM_BP_DIRECT	GO:0046513	ceramide biosynthetic process	10	0.375799	0.0268077	SMPD2, SMPD4, SPTLC1, SPTLC2, AGK, DEGS1, ALOX12B, SPTSSA, CERS1, CERS2	2534	34	19416	2.25359	1	0.353052	0.342126
GOTERM_BP_DIRECT	GO:0045824	negative regulation of innate immune response	10	0.375799	0.0268077	DDX39A, PARP1, TREX1, PIM1, TRAFD1, SFN, DRD2, TRIM21, YWHAZ, AURKB	2534	34	19416	2.25359	1	0.353052	0.342126
GOTERM_BP_DIRECT	GO:0071345	cellular response to cytokine stimulus	10	0.375799	0.0268077	CDK9, HAX1, IRAK1, ITGA4, KHSRP, DPYSL3, IL13, CXCR4, AKAP6, RHOA	2534	34	19416	2.25359	1	0.353052	0.342126
GOTERM_BP_DIRECT	GO:0071364	cellular response to epidermal growth factor stimulus	12	0.450958	0.027032	EEF1A1, DAB2, FOXC1, BAG4, MCM7, NCL, ERBB2, CAD, IQGAP1, PDE8A, EGFR, PPP1R9B	2534	45	19416	2.04325	1	0.35342	0.342483
GOTERM_BP_DIRECT	GO:0007346	regulation of mitotic cell cycle	16	0.601278	0.0270642	YWHAE, PTCH1, GBF1, HNRNPU, SRA1, IQGAP1, SCAF1, SIRT1, TTC28, CYLD, FZR1, CDC23, RPA3, CDC27, CDK2, PIM1	2534	68	19416	1.80287	1	0.35342	0.342483
GOTERM_BP_DIRECT	GO:0045744	negative regulation of G protein-coupled receptor signaling pathway	6	0.225479	0.0272407	RGS2, RGS13, YWHAB, KLK14, ADRB2, RPGRIP1L	2534	14	19416	3.2838	1	0.35342	0.342483
GOTERM_BP_DIRECT	GO:0032434	regulation of proteasomal ubiquitin-dependent protein catabolic process	6	0.225479	0.0272407	UFL1, XPO1, COMMD1, UBE2K, UBQLN4, RAD23B	2534	14	19416	3.2838	1	0.35342	0.342483
GOTERM_BP_DIRECT	GO:0048388	endosomal lumen acidification	6	0.225479	0.0272407	ATP6V1A, ATP6V0B, ATP6AP2, ATP6V1H, CLCN3, ATP6V0C	2534	14	19416	3.2838	1	0.35342	0.342483
GOTERM_BP_DIRECT	GO:0005513	detection of calcium ion	6	0.225479	0.0272407	RYR2, STIM1, CASQ2, CALM3, CALM1, CALM2	2534	14	19416	3.2838	1	0.35342	0.342483
GOTERM_BP_DIRECT	GO:0060314	regulation of ryanodine-sensitive calcium-release channel activity	6	0.225479	0.0272407	FKBP1A, CALM3, DMD, CALM1, JPH1, CALM2	2534	14	19416	3.2838	1	0.35342	0.342483
GOTERM_BP_DIRECT	GO:0070102	interleukin-6-mediated signaling pathway	6	0.225479	0.0272407	CEBPA, SRC, STAT3, CTR9, IL6R, JAK1	2534	14	19416	3.2838	1	0.35342	0.342483
GOTERM_BP_DIRECT	GO:0007010	cytoskeleton organization	30	1.1274	0.0279427	MAPKAP1, MAST1, LMNB2, PLD2, LMNB1, CNN2, FGD5, CAPZB, DPYSL2, CFL1, RICTOR, DMD, APOE, PDZD8, PAK4, CAP1, SVIL, ZRANB1, TPM3, TPM1, KRT13, RANBP9, MSN, ANK1, SORBS3, MTOR, DIAPH1, DES, KRT16, RHOU	2534	155	19416	1.48301	1	0.361855	0.350657
GOTERM_BP_DIRECT	GO:0045453	bone resorption	9	0.338219	0.0283911	SRC, RAB3D, RAC2, RAC3, CTNNB1, TPP1, RAC1, ADRB2, RAB7A	2534	29	19416	2.37792	1	0.365627	0.354313
GOTERM_BP_DIRECT	GO:0090303	positive regulation of wound healing	9	0.338219	0.0283911	ARFGEF1, ITGB1, VTN, OCLN, ANXA1, CLEC7A, PRKCE, HRAS, ACTG1	2534	29	19416	2.37792	1	0.365627	0.354313
GOTERM_BP_DIRECT	GO:0001778	plasma membrane repair	9	0.338219	0.0283911	RAB3A, CAV3, VPS4B, CHMP2B, CHMP1A, VPS4A, CHMP4C, MYH9, CHMP4B	2534	29	19416	2.37792	1	0.365627	0.354313
GOTERM_BP_DIRECT	GO:0007076	mitotic chromosome condensation	7	0.263059	0.0293744	NCAPH2, CHMP1A, NCAPG, NCAPD2, SMC4, NCAPH, TTN	2534	19	19416	2.82291	1	0.373346	0.361793
GOTERM_BP_DIRECT	GO:0050995	negative regulation of lipid catabolic process	7	0.263059	0.0293744	PRKAA1, PDE3B, APOC1, APOA2, APOC3, TNF, INS	2534	19	19416	2.82291	1	0.373346	0.361793
GOTERM_BP_DIRECT	GO:0008610	lipid biosynthetic process	7	0.263059	0.0293744	MLXIPL, ACLY, PRKAA1, PRKAA2, ACSL1, ACSL4, RICTOR	2534	19	19416	2.82291	1	0.373346	0.361793
GOTERM_BP_DIRECT	GO:0012501	programmed cell death	7	0.263059	0.0293744	PKM, GSDMA, NPC1, PGAM5, TOP1, RNF130, TGM2	2534	19	19416	2.82291	1	0.373346	0.361793
GOTERM_BP_DIRECT	GO:0010881	regulation of cardiac muscle contraction by regulation of the release of sequestered calcium ion	8	0.300639	0.0294256	RYR2, GSTO1, CASQ2, CALM3, DMD, CALM1, PRKACA, CALM2	2534	24	19416	2.55406	1	0.373346	0.361793
GOTERM_BP_DIRECT	GO:0051131	chaperone-mediated protein complex assembly	8	0.300639	0.0294256	CCT2, HSP90AA1, HSP90AB1, HSPA4, PTGES3, LONP1, HSPD1, HSPA1A	2534	24	19416	2.55406	1	0.373346	0.361793
GOTERM_BP_DIRECT	GO:0039702	viral budding via host ESCRT complex	8	0.300639	0.0294256	TSG101, VPS4B, CHMP2B, CHMP1A, VPS4A, CHMP4C, CHMP4B, VPS28	2534	24	19416	2.55406	1	0.373346	0.361793
GOTERM_BP_DIRECT	GO:0043588	skin development	11	0.413378	0.0295254	RYR1, DSP, JUP, ABCB6, GJB3, ITGA3, PTGES3, RIPK4, ARRDC3, PKD1, KRT9	2534	40	19416	2.1071	1	0.373346	0.361793
GOTERM_BP_DIRECT	GO:0070979	protein K11-linked ubiquitination	11	0.413378	0.0295254	UBE2H, FZR1, CDC23, CUL5, UBE2B, UBE2C, CDC27, UBR5, UBR4, UBE2A, RNF4	2534	40	19416	2.1071	1	0.373346	0.361793
GOTERM_BP_DIRECT	GO:1900182	positive regulation of protein localization to nucleus	11	0.413378	0.0295254	CARD10, STK11, TGFB1, TFRC, PARP1, CDKN2A, SRC, PARK7, IPO7, JAK1, INS	2534	40	19416	2.1071	1	0.373346	0.361793
GOTERM_BP_DIRECT	GO:0016055	Wnt signaling pathway	35	1.3153	0.0314505	LMBR1L, MACF1, GSK3B, PRKAA1, DDX3X, PRKAA2, ARL6, TNKS, CUL3, CTNND1, CTR9, PKD1, CCAR2, CDC73, GRK5, GRK6, DVL2, RAC3, LRRFIP2, VPS35, DRD2, LZTS2, WNT4, WLS, WWOX, ZRANB1, CSNK2A1, AMFR, MITF, UBAC2, DDB1, CYLD, DAB2, APC, OTULIN	2534	189	19416	1.41892	1	0.388362	0.376344
GOTERM_BP_DIRECT	GO:0031146	SCF-dependent proteasomal ubiquitin-dependent protein catabolic process	12	0.450958	0.0314743	CUL5, CCNF, CUL2, FBXO17, CUL1, KIF14, FBXO6, NCCRP1, SKP2, FBXL13, FBXL12, SKP1	2534	46	19416	1.99883	1	0.388362	0.376344
GOTERM_BP_DIRECT	GO:0043434	response to peptide hormone	12	0.450958	0.0314743	STAT5A, EIF2B4, ANXA1, STAT1, STAT3, BSG, STAT4, STAT6, EIF2B1, GNAI1, GNAI2, EREG	2534	46	19416	1.99883	1	0.388362	0.376344
GOTERM_BP_DIRECT	GO:0034380	high-density lipoprotein particle assembly	5	0.187899	0.0316359	APOA2, APOA1, ABCA7, APOE, PRKACA	2534	10	19416	3.8311	1	0.388362	0.376344
GOTERM_BP_DIRECT	GO:0099159	regulation of modification of postsynaptic structure	5	0.187899	0.0316359	CDC42, CAMKV, CHMP2B, RHOA, RHOB	2534	10	19416	3.8311	1	0.388362	0.376344
GOTERM_BP_DIRECT	GO:0038060	nitric oxide-cGMP-mediated signaling	5	0.187899	0.0316359	ATP2B4, APOE, THBS1, AGT, INS	2534	10	19416	3.8311	1	0.388362	0.376344
GOTERM_BP_DIRECT	GO:0051220	cytoplasmic sequestering of protein	5	0.187899	0.0316359	YWHAE, YWHAB, FLNA, DBN1, GET4	2534	10	19416	3.8311	1	0.388362	0.376344
GOTERM_BP_DIRECT	GO:0070314	G1 to G0 transition	5	0.187899	0.0316359	STK11, STRADA, RPL23, PHGDH, EZH2	2534	10	19416	3.8311	1	0.388362	0.376344
GOTERM_BP_DIRECT	GO:0051292	nuclear pore complex assembly	5	0.187899	0.0316359	NUP93, NDC1, AHCTF1, NUP205, RTN4	2534	10	19416	3.8311	1	0.388362	0.376344
GOTERM_BP_DIRECT	GO:0047497	mitochondrion transport along microtubule	5	0.187899	0.0316359	RHOT1, UBB, MAP1B, KIF5B, LRPPRC	2534	10	19416	3.8311	1	0.388362	0.376344
GOTERM_BP_DIRECT	GO:0032741	positive regulation of interleukin-18 production	5	0.187899	0.0316359	GBP5, DHX9, CASP1, TLR9, TNF	2534	10	19416	3.8311	1	0.388362	0.376344
GOTERM_BP_DIRECT	GO:0051093	negative regulation of developmental process	5	0.187899	0.0316359	DDB1, GSK3B, UBE2B, BCL2L1, SOD1	2534	10	19416	3.8311	1	0.388362	0.376344
GOTERM_BP_DIRECT	GO:0032835	glomerulus development	5	0.187899	0.0316359	HEYL, WT1, PTPRO, BCL2, COMT	2534	10	19416	3.8311	1	0.388362	0.376344
GOTERM_BP_DIRECT	GO:0006417	regulation of translation	22	0.826757	0.0319843	PTCD3, CYFIP1, EIF2B4, MTPN, APP, DAZAP1, RPS9, EIF4E3, RPL10, RPL13A, PUM1, TYMS, RPS14, DNAJC1, FXR2, TCOF1, AKT2, SERBP1, RPS3, IGF2BP2, GAPDH, TNRC6B	2534	106	19416	1.59027	1	0.388362	0.376344
GOTERM_BP_DIRECT	GO:0098656	monoatomic anion transmembrane transport	10	0.375799	0.032039	SLC4A7, ABCC4, ABCC1, DCD, VDAC2, SHOC2, VDAC1, ABCC11, SLC39A14, SLC19A1	2534	35	19416	2.1892	1	0.388362	0.376344
GOTERM_BP_DIRECT	GO:1990090	cellular response to nerve growth factor stimulus	10	0.375799	0.032039	NTRK1, EHD1, PTPN1, DYNC1LI2, PARP1, MAGI2, RAB35, MAPT, CBL, ARF6	2534	35	19416	2.1892	1	0.388362	0.376344
GOTERM_BP_DIRECT	GO:0099072	regulation of postsynaptic membrane neurotransmitter receptor levels	10	0.375799	0.032039	EPS8, HSP90AA1, DLG1, SNX27, TFRC, TFR2, CTNND1, CLPTM1, FLOT2, STX4	2534	35	19416	2.1892	1	0.388362	0.376344
GOTERM_BP_DIRECT	GO:0006446	regulation of translational initiation	10	0.375799	0.032039	EIF4A2, EIF5, EIF3K, NCBP1, NCBP2, CSDE1, DDX1, EIF4H, HSPB1, EIF3E	2534	35	19416	2.1892	1	0.388362	0.376344
GOTERM_BP_DIRECT	GO:0070668	positive regulation of mast cell proliferation	4	0.150319	0.0326602	LYN, RAC2, RAC3, RAC1	2534	6	19416	5.10813	1	0.388362	0.376344
GOTERM_BP_DIRECT	GO:0070842	aggresome assembly	4	0.150319	0.0326602	VCP, BAG3, TRIM37, HDAC6	2534	6	19416	5.10813	1	0.388362	0.376344
GOTERM_BP_DIRECT	GO:0090324	negative regulation of oxidative phosphorylation	4	0.150319	0.0326602	MLXIPL, ACTN3, TNF, RHOA	2534	6	19416	5.10813	1	0.388362	0.376344
GOTERM_BP_DIRECT	GO:1905671	regulation of lysosome organization	4	0.150319	0.0326602	SCARB2, TREX1, TFEB, MTOR	2534	6	19416	5.10813	1	0.388362	0.376344
GOTERM_BP_DIRECT	GO:1901016	regulation of potassium ion transmembrane transporter activity	4	0.150319	0.0326602	YWHAE, NEDD4, FHL1, WWP2	2534	6	19416	5.10813	1	0.388362	0.376344
GOTERM_BP_DIRECT	GO:0022614	membrane to membrane docking	4	0.150319	0.0326602	VCAM1, MSN, EZR, ICAM1	2534	6	19416	5.10813	1	0.388362	0.376344
GOTERM_BP_DIRECT	GO:1990962	xenobiotic transport across blood-brain barrier	4	0.150319	0.0326602	ABCC1, ABCB1, SLC22A2, ABCG2	2534	6	19416	5.10813	1	0.388362	0.376344
GOTERM_BP_DIRECT	GO:1901984	negative regulation of protein acetylation	4	0.150319	0.0326602	GSK3B, PARK7, SIRT1, HDAC6	2534	6	19416	5.10813	1	0.388362	0.376344
GOTERM_BP_DIRECT	GO:0070662	mast cell proliferation	4	0.150319	0.0326602	RAC2, NF1, RAC3, RAC1	2534	6	19416	5.10813	1	0.388362	0.376344
GOTERM_BP_DIRECT	GO:0009838	abscission	4	0.150319	0.0326602	ZFYVE19, VPS4A, CHMP4C, AURKB	2534	6	19416	5.10813	1	0.388362	0.376344
GOTERM_BP_DIRECT	GO:1903490	positive regulation of mitotic cytokinesis	4	0.150319	0.0326602	POLDIP2, WNK1, CDCA8, AURKB	2534	6	19416	5.10813	1	0.388362	0.376344
GOTERM_BP_DIRECT	GO:0038127	ERBB signaling pathway	4	0.150319	0.0326602	MVP, ERBB2, MAPK1, EGFR	2534	6	19416	5.10813	1	0.388362	0.376344
GOTERM_BP_DIRECT	GO:1903215	negative regulation of protein targeting to mitochondrion	4	0.150319	0.0326602	LMAN1, BAG4, BAG3, LRRK2	2534	6	19416	5.10813	1	0.388362	0.376344
GOTERM_BP_DIRECT	GO:0043131	erythrocyte enucleation	4	0.150319	0.0326602	RAC2, RAC3, RAC1, HDAC6	2534	6	19416	5.10813	1	0.388362	0.376344
GOTERM_BP_DIRECT	GO:0051938	L-glutamate import	4	0.150319	0.0326602	GNAT2, SLC1A1, SLC1A3, SLC17A8	2534	6	19416	5.10813	1	0.388362	0.376344
GOTERM_BP_DIRECT	GO:0061817	endoplasmic reticulum-plasma membrane tethering	4	0.150319	0.0326602	VAPA, VAPB, ESYT2, ESYT1	2534	6	19416	5.10813	1	0.388362	0.376344
GOTERM_BP_DIRECT	GO:0070434	positive regulation of nucleotide-binding oligomerization domain containing 2 signaling pathway	4	0.150319	0.0326602	SLC15A3, SLC15A4, HSPA1B, HSPA1A	2534	6	19416	5.10813	1	0.388362	0.376344
GOTERM_BP_DIRECT	GO:0070371	ERK1 and ERK2 cascade	13	0.488538	0.0328155	MAP2K1, INPPL1, NOD1, NOD2, FGF2, IQGAP3, YWHAZ, DUSP7, TF, MYC, MAPK1, ITGAV, LGALS9	2534	52	19416	1.91555	1	0.388883	0.376849
GOTERM_BP_DIRECT	GO:0050766	positive regulation of phagocytosis	13	0.488538	0.0328155	HSPA8, FCER1G, AHSG, APOA2, APOA1, RAB27A, ABCA7, NOD2, SOD1, BCR, CLEC7A, LMAN2, CALR	2534	52	19416	1.91555	1	0.388883	0.376849
GOTERM_BP_DIRECT	GO:0050890	cognition	14	0.526118	0.033678	CYFIP1, APP, CHRNA4, CHRNA7, TNF, INS, HRH3, GMPPA, CHMP2B, GNAS, NF1, CHRFAM7A, HOXA1, MFSD2A	2534	58	19416	1.8495	1	0.397753	0.385445
GOTERM_BP_DIRECT	GO:0090398	cellular senescence	14	0.526118	0.033678	MAP2K1, NPM1, CDKN2A, MAPK14, IGF1R, MAPK8, DNAJA3, LMNA, CDK2, ULK3, ATM, CALR, HRAS, TP53	2534	58	19416	1.8495	1	0.397753	0.385445
GOTERM_BP_DIRECT	GO:0045766	positive regulation of angiogenesis	31	1.16498	0.0338691	ITGB1, GRN, ECM1, HSPB6, PDCD6, CHRNA7, SERPINE1, HSPB1, FGF2, THBS1, RTN4, MTDH, C3, PAK4, NTRK1, JUP, PRKCB, ANXA3, ERAP1, STAT3, VEGFB, PRKCA, SIRT1, RHOB, VEGFA, STIM1, SP1, WNK1, CHRFAM7A, EPHA1, TLR3	2534	164	19416	1.44834	1	0.399335	0.386977
GOTERM_BP_DIRECT	GO:0042552	myelination	15	0.563698	0.0341634	EIF2B4, MAP2K1, TGFB1, PLLP, NAB2, LPAR1, ERBB3, ERBB2, MAPK1, GRB2, MBP, RAF1, HRAS, SBF2, BCAS1	2534	64	19416	1.79583	1	0.402126	0.389682
GOTERM_BP_DIRECT	GO:0035458	cellular response to interferon-beta	9	0.338219	0.0344237	TRIM6, STAT1, TREX1, CAPN2, CALM3, CALM1, CALM2, UBE2K, TLR3	2534	30	19416	2.29866	1	0.403151	0.390675
GOTERM_BP_DIRECT	GO:0006997	nucleus organization	9	0.338219	0.0344237	VPS4B, CCDC146, CHEK1, CHMP2B, CHMP1A, VPS4A, CHMP4C, CHMP4B, PLEC	2534	30	19416	2.29866	1	0.403151	0.390675
GOTERM_BP_DIRECT	GO:1902430	negative regulation of amyloid-beta formation	9	0.338219	0.0344237	PRNP, RTN3, RTN1, CHRNA7, CHRFAM7A, ABCA7, APOE, SORL1, RTN4	2534	30	19416	2.29866	1	0.403151	0.390675
GOTERM_BP_DIRECT	GO:0008285	negative regulation of cell population proliferation	71	2.66817	0.0356687	APP, TES, INPPL1, PTEN, DUX4, CDC73, IFIT3, STK11, ADAMTS1, FTH1, HRAS, MEN1, MYOG, PBRM1, MAP2K1, MAGI2, AVPR2, OPRM1, SSTR2, EREG, RNF41, NME1, AZGP1, ADORA2A, HGS, RAF1, TP53, PTGES, CEBPA, TSG101, CTBP2, CTBP1, DDX20, PDS5B, PPM1D, THBS1, NDRG1, DNAJB2, SCIN, RBBP4, RNF139, LMNA, SH3BP4, CSK, VHL, DRD2, FNIP1, NTRK1, LYN, TFAP2A, PTPN1, CGREF1, NPM1, GABBR1, TGFB1, CDKN2C, CDKN2A, STAT3, INHB…	2534	435	19416	1.25061	1	0.417031	0.404125
GOTERM_BP_DIRECT	GO:0001836	release of cytochrome c from mitochondria	8	0.300639	0.0364039	GGCT, BCL2, PMAIP1, SFN, BID, TP53, TIMM50, BCL2L1	2534	25	19416	2.4519	1	0.418539	0.405587
GOTERM_BP_DIRECT	GO:0048844	artery morphogenesis	8	0.300639	0.0364039	FOXC1, NF1, HOXA1, APOE, PRDM1, APOB, LDLR, VEGFA	2534	25	19416	2.4519	1	0.418539	0.405587
GOTERM_BP_DIRECT	GO:0060155	platelet dense granule organization	8	0.300639	0.0364039	AP3M1, AP1G1, AP1B1, AP1S2, AP3D1, AP1S1, AP1S3, AP1M1	2534	25	19416	2.4519	1	0.418539	0.405587
GOTERM_BP_DIRECT	GO:0060907	positive regulation of macrophage cytokine production	8	0.300639	0.0364039	GPRC5B, NOD1, LILRB1, NOD2, SIRT1, HLA-G, RTN4, TLR3	2534	25	19416	2.4519	1	0.418539	0.405587
GOTERM_BP_DIRECT	GO:0050848	regulation of calcium-mediated signaling	6	0.225479	0.0365772	TMEM100, TMBIM4, CALM3, MAPT, CALM1, CALM2	2534	15	19416	3.06488	1	0.418539	0.405587
GOTERM_BP_DIRECT	GO:0050966	detection of mechanical stimulus involved in sensory perception of pain	6	0.225479	0.0365772	NTRK1, BACE1, TMEM120A, ITGA2, CXCR4, TNF	2534	15	19416	3.06488	1	0.418539	0.405587
GOTERM_BP_DIRECT	GO:2001256	regulation of store-operated calcium entry	6	0.225479	0.0365772	CRACR2B, HOMER1, STIM1, HOMER2, SARAF, HOMER3	2534	15	19416	3.06488	1	0.418539	0.405587
GOTERM_BP_DIRECT	GO:0007213	G protein-coupled acetylcholine receptor signaling pathway	6	0.225479	0.0365772	CHRM4, GNA11, GNB1, RGS10, RGS8, GNAI2	2534	15	19416	3.06488	1	0.418539	0.405587
GOTERM_BP_DIRECT	GO:0002091	negative regulation of receptor internalization	6	0.225479	0.0365772	LRPAP1, MTMR2, ANXA2, DLG4, RIN3, ANKRD13A	2534	15	19416	3.06488	1	0.418539	0.405587
GOTERM_BP_DIRECT	GO:0071377	cellular response to glucagon stimulus	6	0.225479	0.0365772	GLP1R, PRKAR1A, GNAS, PCK1, ADCY8, PRKACA	2534	15	19416	3.06488	1	0.418539	0.405587
GOTERM_BP_DIRECT	GO:1901029	negative regulation of mitochondrial outer membrane permeabilization involved in apoptotic signaling pathway	6	0.225479	0.0365772	SLC25A31, SLC25A5, SLC25A4, SLC25A6, BCL2L1, HSPA1A	2534	15	19416	3.06488	1	0.418539	0.405587
GOTERM_BP_DIRECT	GO:0043652	engulfment of apoptotic cell	6	0.225479	0.0365772	XKR8, RHOG, RAC3, RHOH, RAC1, THBS1	2534	15	19416	3.06488	1	0.418539	0.405587
GOTERM_BP_DIRECT	GO:0006950	response to stress	6	0.225479	0.0365772	IRAK1, DERL1, BCL2, DERL2, BID, BCL2L1	2534	15	19416	3.06488	1	0.418539	0.405587
GOTERM_BP_DIRECT	GO:0034244	negative regulation of transcription elongation by RNA polymerase II	7	0.263059	0.0374607	HEXIM1, PARP1, RNF8, LARP7, HNRNPU, VHL, EZH2	2534	20	19416	2.68177	1	0.422439	0.409366
GOTERM_BP_DIRECT	GO:0001892	embryonic placenta development	7	0.263059	0.0374607	CEBPA, CEBPB, TAF10, SP3, TFEB, PKD1, EGFR	2534	20	19416	2.68177	1	0.422439	0.409366
GOTERM_BP_DIRECT	GO:0034260	negative regulation of GTPase activity	7	0.263059	0.0374607	ARFGEF1, WNK1, LRRK2, RDX, SH3BP4, TMED2, HRAS	2534	20	19416	2.68177	1	0.422439	0.409366
GOTERM_BP_DIRECT	GO:0045780	positive regulation of bone resorption	7	0.263059	0.0374607	TF, TFRC, SRC, SPP1, PRKCA, DEF8, EGFR	2534	20	19416	2.68177	1	0.422439	0.409366
GOTERM_BP_DIRECT	GO:0010821	regulation of mitochondrion organization	7	0.263059	0.0374607	RHOT1, EP300, VPS35, SIRT7, SQSTM1, HDAC6, PISD	2534	20	19416	2.68177	1	0.422439	0.409366
GOTERM_BP_DIRECT	GO:0045807	positive regulation of endocytosis	7	0.263059	0.0374607	PPP3CA, DAB2, CD151, TFR2, FLOT1, APOE, SNCA	2534	20	19416	2.68177	1	0.422439	0.409366
GOTERM_BP_DIRECT	GO:1901800	positive regulation of proteasomal protein catabolic process	7	0.263059	0.0374607	PSMC5, PSMC6, PSMC3, BAG2, PSMC4, DDRGK1, PSMC2	2534	20	19416	2.68177	1	0.422439	0.409366
GOTERM_BP_DIRECT	GO:0014823	response to activity	13	0.488538	0.0375585	KDM6B, HSPA8, PRKAA1, ANXA2, CXCR4, CBL, TNF, STK11, HSF1, CAT, UQCRC1, GCLM, PCK1	2534	53	19416	1.87941	1	0.422439	0.409366
GOTERM_BP_DIRECT	GO:0032091	negative regulation of protein binding	13	0.488538	0.0375585	LRPAP1, USP33, LRRK2, PARK7, GTF2F1, ACTB, AURKA, DNAJB2, DAB2, MAPK8, GNL3L, BAG2, CFHR5	2534	53	19416	1.87941	1	0.422439	0.409366
GOTERM_BP_DIRECT	GO:0048146	positive regulation of fibroblast proliferation	13	0.488538	0.0375585	PDGFRA, TGFB1, DHX9, FN1, LIG4, BMI1, ESR1, EGFR, AGT, EREG, MYC, S100A6, HRAS	2534	53	19416	1.87941	1	0.422439	0.409366
GOTERM_BP_DIRECT	GO:0006468	protein phosphorylation	50	1.87899	0.0375838	GSK3B, LRRK2, MAST1, ILK, STK11, CHEK1, PIM1, PRKACA, JAK1, PRKCG, CSNK2A1, CHUK, PRKCB, PRKCE, RIPK4, DYRK1A, PRKCA, VRK2, YWHAZ, BCR, RAF1, HCST, PRKAA1, PRKAA2, CTBP1, PRKDC, AURKA, GRK1, PAK1, MAPK8, ERBB2, MAPK1, CSK, TRPM7, PAK2, NTRK1, LYN, PLK4, MAP3K1, NEK4, TNK1, MTOR, DCLK1, SRPK1, CDK9, WNK1, STK26, CDK2, ATM, FGFR1	2534	292	19416	1.31202	1	0.422439	0.409366
GOTERM_BP_DIRECT	GO:0048678	response to axon injury	10	0.375799	0.0379372	NTRK1, LYN, TYROBP, EPO, AXL, DPYSL3, SLC1A1, DRD2, FGF2, SOD1	2534	36	19416	2.12839	1	0.425043	0.41189
GOTERM_BP_DIRECT	GO:0071407	cellular response to organic cyclic compound	10	0.375799	0.0379372	MSR1, CEBPA, SLC16A1, STAT1, TIPARP, SLC1A1, ARL6IP5, NOD2, PAK2, PAK4	2534	36	19416	2.12839	1	0.425043	0.41189
GOTERM_BP_DIRECT	GO:0001558	regulation of cell growth	17	0.638858	0.0382454	TSG101, KIF14, TNC, JADE1, ATAD3A, MTOR, AGT, CDC73, RPTOR, CREB3, STK11, ITCH, CEACAM1, CHPT1, LAMTOR1, BAP1, PAK4	2534	77	19416	1.69165	1	0.427809	0.414571
GOTERM_BP_DIRECT	GO:0006909	phagocytosis	16	0.601278	0.0384863	SLC48A1, ITGB1, ANXA1, ANXA3, ABCA7, NOD2, UNC13D, CORO1C, DNM2, BCR, CNN2, P2RY6, ADORA2A, AXL, RAB5A, LDLR	2534	71	19416	1.72669	1	0.42927	0.415986
GOTERM_BP_DIRECT	GO:0032757	positive regulation of interleukin-8 production	15	0.563698	0.038499	RAB1A, STAT3, SERPINE1, APOA2, NOD1, PARK7, NOD2, TNF, MAVS, CLEC7A, TLR9, LGALS9, HSPA1B, TLR3, HSPA1A	2534	65	19416	1.7682	1	0.42927	0.415986
GOTERM_BP_DIRECT	GO:0043488	regulation of mRNA stability	11	0.413378	0.040326	YTHDF1, YTHDF2, FXR2, YTHDF3, PABPC4, KHSRP, SERBP1, SAMD4B, PRKCA, VIM, PUM1	2534	42	19416	2.00677	1	0.448924	0.435032
GOTERM_BP_DIRECT	GO:0048010	vascular endothelial growth factor receptor signaling pathway	9	0.338219	0.0412675	FOXC1, SRC, AXL, VEGFB, HSPB1, MAPK14, PAK2, VAV1, VEGFA	2534	31	19416	2.22451	1	0.457218	0.443069
GOTERM_BP_DIRECT	GO:0048741	skeletal muscle fiber development	9	0.338219	0.0412675	MYOG, RYR1, PPP3CA, GPX1, HOMER1, CAV2, BCL2, CACNA1S, PLEC	2534	31	19416	2.22451	1	0.457218	0.443069
GOTERM_BP_DIRECT	GO:0001935	endothelial cell proliferation	9	0.338219	0.0412675	DLG1, CAV2, CAV1, NF1, APOA1, NOX5, FGF2, LOXL2, VEGFA	2534	31	19416	2.22451	1	0.457218	0.443069
GOTERM_BP_DIRECT	GO:0008584	male gonad development	22	0.826757	0.0419009	KCNE1, ACE, NUDT1, FANCA, ADAM21, INHBA, CBL, EIF2S2, ESR1, NHLH2, GJA1, BCL2L11, WT1, CSDE1, SOX15, TNFSF10, BCL2, CTNNA1, TLR9, TLR3, BCL2L1, WNT4	2534	109	19416	1.5465	1	0.4635	0.449156
GOTERM_BP_DIRECT	GO:0034220	monoatomic ion transmembrane transport	29	1.08982	0.0420699	TTYH1, CHRNA4, GRIK5, CHRNA7, CLCNKB, ATP2A3, ATP2A2, TPTE, ATP2A1, GJA1, LASP1, CLCA1, TRPM7, GRIA3, DCD, PLLP, ATP13A1, TMEM120A, ATP2B4, ATP2B3, ATP2B2, ATP2B1, SLC9B1, GJD3, S100A6, SFXN3, SFXN1, CHRFAM7A, PLP2	2534	154	19416	1.44288	1	0.464632	0.450254
GOTERM_BP_DIRECT	GO:0032755	positive regulation of interleukin-6 production	21	0.789177	0.0430567	APP, TGFB1, UNC93B1, DHX9, STAT3, NOD1, LILRB2, NOD2, TNF, HSPD1, EREG, MAVS, TYROBP, IL36A, CLEC7A, BSG, TLR9, MBP, LGALS9, IL6R, TLR3	2534	103	19416	1.56219	1	0.471923	0.457319
GOTERM_BP_DIRECT	GO:0006397	mRNA processing	44	1.65351	0.0431484	KHDRBS1, RBM25, RBM47, SF3B2, DDX1, SRSF1, PPWD1, GPATCH1, YBX1, CCAR2, PTBP1, LGALS3, METTL14, SNRPD2, PUF60, C1QBP, KHSRP, HSF1, ARL6IP4, SMN1, PRKACA, ARGLU1, RBM11, RBM39, HSPA8, CPSF6, ZRANB2, NSUN2, NONO, METTL3, LARP7, SCAF1, SRRM1, HNRNPL, SFPQ, HNRNPF, XRN2, HNRNPA2B1, PABPC1, TARDBP, RBMX, TRMT61A, SNRPA, SRSF9	2534	254	19416	1.32731	1	0.471923	0.457319
GOTERM_BP_DIRECT	GO:0045597	positive regulation of cell differentiation	14	0.526118	0.0431749	SMARCD1, GSK3B, PBRM1, SMARCC2, HSP90AB1, ACTB, INS, SOX2, PPP1R13L, DPF3, CTNNB1, NF2, VHL, FGFR1	2534	60	19416	1.78785	1	0.471923	0.457319
GOTERM_BP_DIRECT	GO:0007584	response to nutrient	14	0.526118	0.0431749	ADSL, VCAM1, UGT1A1, TFRC, ACSL1, STAT1, BCKDHB, NOD2, MTOR, GNAI2, HSF1, A2M, GCLM, OGT	2534	60	19416	1.78785	1	0.471923	0.457319
GOTERM_BP_DIRECT	GO:0032727	positive regulation of interferon-alpha production	8	0.300639	0.0443898	MAVS, DDX3X, CHUK, STAT1, DHX9, TLR9, TLR3, HSPD1	2534	26	19416	2.3576	1	0.471923	0.457319
GOTERM_BP_DIRECT	GO:0046847	filopodium assembly	8	0.300639	0.0443898	CDC42, FGD5, SPEF1, TTYH1, ITGB4, ARHGEF4, EZR, PPP1R9B	2534	26	19416	2.3576	1	0.471923	0.457319
GOTERM_BP_DIRECT	GO:0003009	skeletal muscle contraction	8	0.300639	0.0443898	HSP90AA1, MYH3, HOMER1, CHUK, MYH8, MYH14, TNF, MYH7	2534	26	19416	2.3576	1	0.471923	0.457319
GOTERM_BP_DIRECT	GO:0050900	leukocyte migration	8	0.300639	0.0443898	LYN, AIMP1, SRC, ITGA3, MYH9, MSN, ITGB7, ICAM1	2534	26	19416	2.3576	1	0.471923	0.457319
GOTERM_BP_DIRECT	GO:0071985	multivesicular body sorting pathway	8	0.300639	0.0443898	VPS4B, CHMP2B, CHMP1A, VPS4A, CHMP4C, RAB27A, CHMP4B, PTPN23	2534	26	19416	2.3576	1	0.471923	0.457319
GOTERM_BP_DIRECT	GO:0048208	COPII vesicle coating	8	0.300639	0.0443898	TFG, SAR1A, SAR1B, PDCD6, CUL3, SEC16A, TMED2, PREB	2534	26	19416	2.3576	1	0.471923	0.457319
GOTERM_BP_DIRECT	GO:0006303	double-strand break repair via nonhomologous end joining	10	0.375799	0.044533	DCLRE1A, DCLRE1C, PSMD14, XRCC5, PRKDC, RNF8, LIG4, ATM, TP53BP1, MLH1	2534	37	19416	2.07086	1	0.471923	0.457319
GOTERM_BP_DIRECT	GO:0070555	response to interleukin-1	10	0.375799	0.044533	IGBP1, APP, ANXA1, IRAK1, EPO, SRC, MTHFR, PRKCA, LGALS9, SNCA	2534	37	19416	2.07086	1	0.471923	0.457319
GOTERM_BP_DIRECT	GO:0042273	ribosomal large subunit biogenesis	10	0.375799	0.044533	RPL5, NPM1, EBNA1BP2, RPL11, RPL14, RRS1, RPL35A, ZNF622, RPL26L1, RPL7	2534	37	19416	2.07086	1	0.471923	0.457319
GOTERM_BP_DIRECT	GO:0075522	IRES-dependent viral translational initiation	5	0.187899	0.0446907	PTBP1, CSDE1, PCBP2, EIF3F, EIF3A	2534	11	19416	3.48282	1	0.471923	0.457319
GOTERM_BP_DIRECT	GO:0045056	transcytosis	5	0.187899	0.0446907	SRC, USO1, VPS35, IGF1R, MFSD2A	2534	11	19416	3.48282	1	0.471923	0.457319
GOTERM_BP_DIRECT	GO:0006983	ER overload response	5	0.187899	0.0446907	GSK3B, HSPA5, WFS1, CCDC47, TP53	2534	11	19416	3.48282	1	0.471923	0.457319
GOTERM_BP_DIRECT	GO:0090277	positive regulation of peptide hormone secretion	5	0.187899	0.0446907	FGB, RASL10B, TFR2, FGG, INS	2534	11	19416	3.48282	1	0.471923	0.457319
GOTERM_BP_DIRECT	GO:0033598	mammary gland epithelial cell proliferation	5	0.187899	0.0446907	CEBPB, MAPK1, STAT6, PHB2, IQGAP3	2534	11	19416	3.48282	1	0.471923	0.457319
GOTERM_BP_DIRECT	GO:1905146	lysosomal protein catabolic process	5	0.187899	0.0446907	TMEM199, CLN3, DPP7, LAMP2, TPP1	2534	11	19416	3.48282	1	0.471923	0.457319
GOTERM_BP_DIRECT	GO:0035694	mitochondrial protein catabolic process	5	0.187899	0.0446907	CLPP, LONP1, YME1L1, PRKACA, PISD	2534	11	19416	3.48282	1	0.471923	0.457319
GOTERM_BP_DIRECT	GO:0002446	neutrophil mediated immunity	5	0.187899	0.0446907	ADAM17, JAGN1, ACE, WDR1, IL6R	2534	11	19416	3.48282	1	0.471923	0.457319
GOTERM_BP_DIRECT	GO:0035020	regulation of Rac protein signal transduction	5	0.187899	0.0446907	KBTBD6, ARHGAP17, KBTBD7, OGT, ARF6	2534	11	19416	3.48282	1	0.471923	0.457319
GOTERM_BP_DIRECT	GO:0097484	dendrite extension	5	0.187899	0.0446907	CYFIP2, CDKL3, CYFIP1, STK11, SH3GL2	2534	11	19416	3.48282	1	0.471923	0.457319
GOTERM_BP_DIRECT	GO:0070863	positive regulation of protein exit from endoplasmic reticulum	5	0.187899	0.0446907	TMEM30A, SAR1A, SAR1B, CD81, SORL1	2534	11	19416	3.48282	1	0.471923	0.457319
GOTERM_BP_DIRECT	GO:1905820	positive regulation of chromosome separation	5	0.187899	0.0446907	NCAPH2, NCAPG, NCAPD2, SMC4, NCAPH	2534	11	19416	3.48282	1	0.471923	0.457319
GOTERM_BP_DIRECT	GO:0043304	regulation of mast cell degranulation	5	0.187899	0.0446907	LYN, RAC2, RAC3, RAC1, UNC13D	2534	11	19416	3.48282	1	0.471923	0.457319
GOTERM_BP_DIRECT	GO:0072678	T cell migration	5	0.187899	0.0446907	MSN, ITGB7, CCR6, GNAI1, MYO1G	2534	11	19416	3.48282	1	0.471923	0.457319
GOTERM_BP_DIRECT	GO:0006613	cotranslational protein targeting to membrane	5	0.187899	0.0446907	SEC61A2, SEC61A1, TRAM1, SSR1, SRP14	2534	11	19416	3.48282	1	0.471923	0.457319
GOTERM_BP_DIRECT	GO:0090557	establishment of endothelial intestinal barrier	5	0.187899	0.0446907	RAP2C, TJP1, FASN, TJP3, TJP2	2534	11	19416	3.48282	1	0.471923	0.457319
GOTERM_BP_DIRECT	GO:0001889	liver development	18	0.676437	0.0462166	UPF2, MPST, ATF2, CEBPA, UGT1A1, PRKCSH, CAD, RPGRIP1L, PKD1, ZMPSTE24, NPC1, SP3, NF1, ACO2, OTC, WNT4, ARF6, SEC63	2534	85	19416	1.62258	1	0.473123	0.458482
GOTERM_BP_DIRECT	GO:0010976	positive regulation of neuron projection development	24	0.901917	0.0465159	LYN, NTRK1, SCARB2, TMEM30A, MUSK, EPO, RYK, ITGA3, MAGI2, AP2A1, PTN, INS, EHD1, RGS2, DPYSL3, PLXNB2, EP300, SHOC2, DMD, APOE, S100A9, FGFR1, TRIM67, ARF6	2534	123	19416	1.49506	1	0.473123	0.458482
GOTERM_BP_DIRECT	GO:0002292	T cell differentiation involved in immune response	3	0.11274	0.0466053	CLEC4D, FCER1G, CLEC4E	2534	3	19416	7.66219	1	0.473123	0.458482
GOTERM_BP_DIRECT	GO:1901992	positive regulation of mitotic cell cycle phase transition	3	0.11274	0.0466053	KLHL18, CUL3, TMOD3	2534	3	19416	7.66219	1	0.473123	0.458482
GOTERM_BP_DIRECT	GO:0060753	regulation of mast cell chemotaxis	3	0.11274	0.0466053	RAC2, RAC3, RAC1	2534	3	19416	7.66219	1	0.473123	0.458482
GOTERM_BP_DIRECT	GO:0097205	renal filtration	3	0.11274	0.0466053	PPP3CA, ITGA3, COMT	2534	3	19416	7.66219	1	0.473123	0.458482
GOTERM_BP_DIRECT	GO:0002767	immune response-inhibiting cell surface receptor signaling pathway	3	0.11274	0.0466053	LILRB1, LILRB2, HLA-G	2534	3	19416	7.66219	1	0.473123	0.458482
GOTERM_BP_DIRECT	GO:0051586	positive regulation of dopamine uptake involved in synaptic transmission	3	0.11274	0.0466053	RAB3B, DRD2, DRD4	2534	3	19416	7.66219	1	0.473123	0.458482
GOTERM_BP_DIRECT	GO:0097278	complement-dependent cytotoxicity	3	0.11274	0.0466053	C3, IGHG1, RAB27A	2534	3	19416	7.66219	1	0.473123	0.458482
GOTERM_BP_DIRECT	GO:1904373	response to kainic acid	3	0.11274	0.0466053	GDF10, EIF2S1, PPP1R9B	2534	3	19416	7.66219	1	0.473123	0.458482
GOTERM_BP_DIRECT	GO:0002025	norepinephrine-epinephrine-mediated vasodilation involved in regulation of systemic arterial blood pressure	3	0.11274	0.0466053	ADRB3, ADRB1, ADRB2	2534	3	19416	7.66219	1	0.473123	0.458482
GOTERM_BP_DIRECT	GO:0006858	extracellular transport	3	0.11274	0.0466053	TSG101, ARRDC1, WWP2	2534	3	19416	7.66219	1	0.473123	0.458482
GOTERM_BP_DIRECT	GO:0045069	regulation of viral genome replication	3	0.11274	0.0466053	DDX5, BCL2, PPIA	2534	3	19416	7.66219	1	0.473123	0.458482
GOTERM_BP_DIRECT	GO:0061738	late endosomal microautophagy	3	0.11274	0.0466053	HSPA8, VPS4B, VPS4A	2534	3	19416	7.66219	1	0.473123	0.458482
GOTERM_BP_DIRECT	GO:1990036	calcium ion import into sarcoplasmic reticulum	3	0.11274	0.0466053	ATP2A2, ATP2A1, ZMPSTE24	2534	3	19416	7.66219	1	0.473123	0.458482
GOTERM_BP_DIRECT	GO:0071629	cytoplasm protein quality control by the ubiquitin-proteasome system	3	0.11274	0.0466053	RNF126, UBR5, UBR4	2534	3	19416	7.66219	1	0.473123	0.458482
GOTERM_BP_DIRECT	GO:0060632	regulation of microtubule-based movement	3	0.11274	0.0466053	IGBP1, APC, HDAC6	2534	3	19416	7.66219	1	0.473123	0.458482
GOTERM_BP_DIRECT	GO:1905289	regulation of CAMKK-AMPK signaling cascade	3	0.11274	0.0466053	MYH7B, LRRK2, HTT	2534	3	19416	7.66219	1	0.473123	0.458482
GOTERM_BP_DIRECT	GO:0140455	cytoplasm protein quality control	3	0.11274	0.0466053	VCP, UBR5, UBR4	2534	3	19416	7.66219	1	0.473123	0.458482
GOTERM_BP_DIRECT	GO:0044860	protein localization to plasma membrane raft	3	0.11274	0.0466053	CAV1, MYADM, FLOT2	2534	3	19416	7.66219	1	0.473123	0.458482
GOTERM_BP_DIRECT	GO:0071315	cellular response to morphine	3	0.11274	0.0466053	OPRM1, ADCY8, PPP1R9B	2534	3	19416	7.66219	1	0.473123	0.458482
GOTERM_BP_DIRECT	GO:1990145	maintenance of translational fidelity	3	0.11274	0.0466053	CDKAL1, RPS23, RPS12	2534	3	19416	7.66219	1	0.473123	0.458482
GOTERM_BP_DIRECT	GO:0032487	regulation of Rap protein signal transduction	3	0.11274	0.0466053	RDX, KIF14, CBL	2534	3	19416	7.66219	1	0.473123	0.458482
GOTERM_BP_DIRECT	GO:0051343	positive regulation of cyclic-nucleotide phosphodiesterase activity	3	0.11274	0.0466053	CALM3, CALM1, CALM2	2534	3	19416	7.66219	1	0.473123	0.458482
GOTERM_BP_DIRECT	GO:1905168	positive regulation of double-strand break repair via homologous recombination	11	0.413378	0.0466275	ACTR2, RNF126, PARP1, FUS, RUVBL2, RUVBL1, RNF8, NBN, FANCB, SKP2, ACTB	2534	43	19416	1.9601	1	0.473123	0.458482
GOTERM_BP_DIRECT	GO:1901796	regulation of signal transduction by p53 class mediator	11	0.413378	0.0466275	RPL5, USP7, STK11, CHEK1, RPL11, RRS1, EP300, ATM, MTOR, AURKB, AURKA	2534	43	19416	1.9601	1	0.473123	0.458482
GOTERM_BP_DIRECT	GO:0001659	temperature homeostasis	7	0.263059	0.0468378	ACADVL, GPX1, STAT3, NOD2, DRD2, SQSTM1, NTSR1	2534	21	19416	2.55406	1	0.473123	0.458482
GOTERM_BP_DIRECT	GO:0008154	actin polymerization or depolymerization	7	0.263059	0.0468378	SVIL, SCIN, GSN, CAPZB, FLII, DSTN, EVL	2534	21	19416	2.55406	1	0.473123	0.458482
GOTERM_BP_DIRECT	GO:0045862	positive regulation of proteolysis	7	0.263059	0.0468378	CYFIP2, HSPA8, HDAC2, STUB1, OGT, TRIM32, CLN6	2534	21	19416	2.55406	1	0.473123	0.458482
GOTERM_BP_DIRECT	GO:0032469	endoplasmic reticulum calcium ion homeostasis	7	0.263059	0.0468378	WFS1, CCDC47, BCL2, ATP2A2, CLCC1, PSEN1, GRINA	2534	21	19416	2.55406	1	0.473123	0.458482
GOTERM_BP_DIRECT	GO:0000226	microtubule cytoskeleton organization	28	1.05224	0.0469084	CUL7, CALML5, TUBAL3, BCCIP, EFCAB11, TTBK2, TUBB8, TUBA1C, TUBA1B, TUBB6, TUBA1A, TUBB3, TUBB1, MAP4, CLASP2, TUBB, TUBG2, CGN, TUBB4B, TUBA4A, DYNC1LI2, TUBB2A, MAP1B, TACC1, MAPT, GAPDH, PHLDB2, TUBA8	2534	149	19416	1.43988	1	0.473151	0.458509
GOTERM_BP_DIRECT	GO:0000902	cell morphogenesis	21	0.789177	0.0470165	LYN, CAP1, CYFIP2, CYFIP1, TGFB1, UNC93B1, CCDC146, PTPRO, SHROOM3, ILK, MAPK14, RHOA, CDH3, CAPZB, GNAT2, CDH1, POC1B, VHL, ECT2, SLC39A3, PLEC	2534	104	19416	1.54717	1	0.473558	0.458903
GOTERM_BP_DIRECT	GO:0032729	positive regulation of type II interferon production	17	0.638858	0.0470857	APP, BTN3A1, ISG15, LILRB1, SCRIB, HLA-A, TNF, IL2, HSPD1, IL27RA, CLEC7A, TLR9, TRIM27, LGALS9, IL12RB1, HRAS, TLR3	2534	79	19416	1.64883	1	0.473571	0.458916
GOTERM_BP_DIRECT	GO:0046761	viral budding from plasma membrane	6	0.225479	0.0476499	VPS4B, CHMP2B, CHMP1A, VPS4A, CHMP4C, CHMP4B	2534	16	19416	2.87332	1	0.473784	0.459122
GOTERM_BP_DIRECT	GO:0098693	regulation of synaptic vesicle cycle	6	0.225479	0.0476499	RAB3B, DNAJC5, ARHGDIA, LPAR1, PSEN1, C9ORF72	2534	16	19416	2.87332	1	0.473784	0.459122
GOTERM_BP_DIRECT	GO:0031529	ruffle organization	6	0.225479	0.0476499	LIMA1, CYFIP1, TPM3, TPM1, RAC1, MTOR	2534	16	19416	2.87332	1	0.473784	0.459122
GOTERM_BP_DIRECT	GO:0010288	response to lead ion	6	0.225479	0.0476499	BACE1, PPP2CA, PPP2CB, CAT, MAPT, SLC6A1	2534	16	19416	2.87332	1	0.473784	0.459122
GOTERM_BP_DIRECT	GO:0090399	replicative senescence	6	0.225479	0.0476499	CDKN2A, CHEK1, SERPINE1, ATM, TP53, ATR	2534	16	19416	2.87332	1	0.473784	0.459122
GOTERM_BP_DIRECT	GO:0030277	maintenance of gastrointestinal epithelium	6	0.225479	0.0476499	SERPINA3, TLR9, STRAP, TFF2, MUC13, NOD2	2534	16	19416	2.87332	1	0.473784	0.459122
GOTERM_BP_DIRECT	GO:0045047	protein targeting to ER	6	0.225479	0.0476499	SEC61A2, SEC61A1, EDEM1, SRPRB, MAN1A1, SRP14	2534	16	19416	2.87332	1	0.473784	0.459122
GOTERM_BP_DIRECT	GO:2000767	positive regulation of cytoplasmic translation	6	0.225479	0.0476499	PKM, DHX9, CSDE1, HNRNPU, YBX1, PABPC1	2534	16	19416	2.87332	1	0.473784	0.459122
GOTERM_BP_DIRECT	GO:0002244	hematopoietic progenitor cell differentiation	16	0.601278	0.0478036	LYN, TOP2A, PDGFRA, ATF2, RBM47, SERPINB12, TGFB1, PRRC2C, INHBA, PSEN1, EEF2, KRT75, ANLN, RRS1, SBDS, TP53	2534	73	19416	1.67939	1	0.474636	0.459948
GOTERM_BP_DIRECT	GO:0070372	regulation of ERK1 and ERK2 cascade	9	0.338219	0.0489559	LYN, TIAM1, CEACAM1, GSTP1, ERBB2, NF1, FN1, YWHAZ, EGFR	2534	32	19416	2.15499	1	0.483327	0.468371
GOTERM_BP_DIRECT	GO:0051881	regulation of mitochondrial membrane potential	9	0.338219	0.0489559	OPRD1, UBB, ADORA2A, PPA2, BCL2, PARK7, CLIC1, BCL2L1, SOD1	2534	32	19416	2.15499	1	0.483327	0.468371
GOTERM_BP_DIRECT	GO:0070050	neuron cellular homeostasis	9	0.338219	0.0489559	DNAJB2, APP, PRKAA1, DCTN1, CHMP2B, ATP2A2, IMMT, PSEN1, BAP1	2534	32	19416	2.15499	1	0.483327	0.468371
GOTERM_BP_DIRECT	GO:0043001	Golgi to plasma membrane protein transport	9	0.338219	0.0489559	NSF, GGA1, MACF1, KRT18, VAMP5, OPTN, SPTBN1, RAB11A, VAMP3	2534	32	19416	2.15499	1	0.483327	0.468371
GOTERM_BP_DIRECT	GO:0030334	regulation of cell migration	22	0.826757	0.049652	LAMA5, MACF1, TGFB1, LAMA3, KIF14, TNC, KRT5, FGF2, RHOA, RTN4, RHOB, TTBK2, DOCK10, CEACAM1, AKT2, LMNA, STMN1, PLXNB2, FLNA, RAC1, TMSB10, VCL	2534	111	19416	1.51863	1	0.488816	0.47369
GOTERM_BP_DIRECT	GO:0050729	positive regulation of inflammatory response	22	0.826757	0.049652	CEBPA, APP, ABCC1, CEBPB, TGFB1, DHX9, SERPINE1, TNF, IL2, AGT, TNFRSF1A, LGALS2, GPRC5B, LGALS1, TNIP1, CASP1, TLR9, S100A9, LDLR, S100A8, TLR3, SNCA	2534	111	19416	1.51863	1	0.488816	0.47369
GOTERM_BP_DIRECT	GO:0001525	angiogenesis	45	1.69109	0.0512789	ITGB1, CLIC4, ECM1, FOXC1, SHC1, PDCD6, VPS4B, PDE3B, SERPINE1, MEOX2, SAT1, ACTG1, TMEM100, RNF213, CALD1, BSG, FLNA, ITGAV, THSD7A, HTATIP2, ANXA2, MCAM, CAV1, ERAP1, FN1, PRKCA, MAPK14, YWHAZ, SIRT1, ARHGAP24, RHOB, EREG, VEGFA, AIMP1, CEACAM1, NCL, PXDN, RHOJ, NF1, MYH9, NOX5, TGFBI, EPHA1, S100A7, FGFR1	2534	264	19416	1.30606	1	0.492237	0.477005
GOTERM_BP_DIRECT	GO:1902255	positive regulation of intrinsic apoptotic signaling pathway by p53 class mediator	4	0.150319	0.0516919	EIF5A, UBB, RPS7, MYC	2534	7	19416	4.3784	1	0.492237	0.477005
GOTERM_BP_DIRECT	GO:0010310	regulation of hydrogen peroxide metabolic process	4	0.150319	0.0516919	PRDX2, RAC2, RAC3, RAC1	2534	7	19416	4.3784	1	0.492237	0.477005
GOTERM_BP_DIRECT	GO:0002933	lipid hydroxylation	4	0.150319	0.0516919	CYP2C8, CYP3A4, CYP3A5, CYP3A7	2534	7	19416	4.3784	1	0.492237	0.477005
GOTERM_BP_DIRECT	GO:0042063	gliogenesis	4	0.150319	0.0516919	METTL14, ANXA1, METTL3, NDUFS2	2534	7	19416	4.3784	1	0.492237	0.477005
GOTERM_BP_DIRECT	GO:0071569	protein ufmylation	4	0.150319	0.0516919	UFL1, UFM1, DDRGK1, UFC1	2534	7	19416	4.3784	1	0.492237	0.477005
GOTERM_BP_DIRECT	GO:0098901	regulation of cardiac muscle cell action potential	4	0.150319	0.0516919	CALM3, CALM1, SLC4A3, CALM2	2534	7	19416	4.3784	1	0.492237	0.477005
GOTERM_BP_DIRECT	GO:0000212	meiotic spindle organization	4	0.150319	0.0516919	MOS, MYH9, TUBG2, AURKA	2534	7	19416	4.3784	1	0.492237	0.477005
GOTERM_BP_DIRECT	GO:0051647	nucleus localization	4	0.150319	0.0516919	CDK9, CAV3, PABPC1L, MTOR	2534	7	19416	4.3784	1	0.492237	0.477005
GOTERM_BP_DIRECT	GO:2001199	negative regulation of dendritic cell differentiation	4	0.150319	0.0516919	CLEC12A, TMEM176A, LILRB1, HLA-G	2534	7	19416	4.3784	1	0.492237	0.477005
GOTERM_BP_DIRECT	GO:0071763	nuclear membrane organization	4	0.150319	0.0516919	TMEM43, TOR1B, EMD, TOR1AIP1	2534	7	19416	4.3784	1	0.492237	0.477005
GOTERM_BP_DIRECT	GO:0097494	regulation of vesicle size	4	0.150319	0.0516919	RAB3B, RIN3, AP2M1, DNM1	2534	7	19416	4.3784	1	0.492237	0.477005
GOTERM_BP_DIRECT	GO:0010032	meiotic chromosome condensation	4	0.150319	0.0516919	NCAPH2, NCAPD2, SMC4, NCAPH	2534	7	19416	4.3784	1	0.492237	0.477005
GOTERM_BP_DIRECT	GO:0016185	synaptic vesicle budding from presynaptic endocytic zone membrane	4	0.150319	0.0516919	MX2, MX1, DNM1, DNM2	2534	7	19416	4.3784	1	0.492237	0.477005
GOTERM_BP_DIRECT	GO:0150093	amyloid-beta clearance by transcytosis	4	0.150319	0.0516919	LRPAP1, CLTC, RAB5A, RAB11A	2534	7	19416	4.3784	1	0.492237	0.477005
GOTERM_BP_DIRECT	GO:0010994	free ubiquitin chain polymerization	4	0.150319	0.0516919	TRIM6, UBE2C, UBE2K, TRIM32	2534	7	19416	4.3784	1	0.492237	0.477005
GOTERM_BP_DIRECT	GO:0002719	negative regulation of cytokine production involved in immune response	4	0.150319	0.0516919	APOA2, APOA1, LILRB1, TNF	2534	7	19416	4.3784	1	0.492237	0.477005
GOTERM_BP_DIRECT	GO:0002842	positive regulation of T cell mediated immune response to tumor cell	4	0.150319	0.0516919	PRKAA1, KLHL22, YWHAG, HSPD1	2534	7	19416	4.3784	1	0.492237	0.477005
GOTERM_BP_DIRECT	GO:0016098	monoterpenoid metabolic process	4	0.150319	0.0516919	CYP2C9, CYP2D6, CYP2C19, CYP3A4	2534	7	19416	4.3784	1	0.492237	0.477005
GOTERM_BP_DIRECT	GO:0032466	negative regulation of cytokinesis	4	0.150319	0.0516919	ZFYVE19, VPS4A, CHMP4C, AURKB	2534	7	19416	4.3784	1	0.492237	0.477005
GOTERM_BP_DIRECT	GO:0006880	intracellular sequestering of iron ion	4	0.150319	0.0516919	BDH2, FTH1, SRI, FTL	2534	7	19416	4.3784	1	0.492237	0.477005
GOTERM_BP_DIRECT	GO:0036295	cellular response to increased oxygen levels	4	0.150319	0.0516919	ATP6V1A, TMEM199, ATP6V0A2, ATP6V0D1	2534	7	19416	4.3784	1	0.492237	0.477005
GOTERM_BP_DIRECT	GO:1903438	positive regulation of mitotic cytokinetic process	4	0.150319	0.0516919	EXOC7, ECT2, RAB11A, ARF6	2534	7	19416	4.3784	1	0.492237	0.477005
GOTERM_BP_DIRECT	GO:1901331	positive regulation of odontoblast differentiation	4	0.150319	0.0516919	RPTOR, SERPINE1, CTNNB1, IPO7	2534	7	19416	4.3784	1	0.492237	0.477005
GOTERM_BP_DIRECT	GO:0000132	establishment of mitotic spindle orientation	10	0.375799	0.0518523	ITGB1, GJA1, DCTN1, ZW10, INPPL1, BCCIP, HTT, MAPRE1, MISP, MCPH1	2534	38	19416	2.01637	1	0.49242	0.477182
GOTERM_BP_DIRECT	GO:0010634	positive regulation of epithelial cell migration	10	0.375799	0.0518523	SRC, ITGA3, ITGA2, PRKCE, PFN1, ARHGAP5, RTN4, HDAC6, RAB11A, CLASP2	2534	38	19416	2.01637	1	0.49242	0.477182
GOTERM_BP_DIRECT	GO:0002092	positive regulation of receptor internalization	8	0.300639	0.053419	CD63, MAGI2, ARRB1, ARRB2, DRD2, HAMP, AP2M1, VEGFA	2534	27	19416	2.27028	1	0.505194	0.48956
GOTERM_BP_DIRECT	GO:0002862	negative regulation of inflammatory response to antigenic stimulus	8	0.300639	0.053419	LYN, PSMB4, GPX1, PSMA1, SRC, GNAS, NOD2, MAPK14	2534	27	19416	2.27028	1	0.505194	0.48956
GOTERM_BP_DIRECT	GO:0072657	protein localization to membrane	8	0.300639	0.053419	TM9SF2, TIAM1, HGS, RAB29, AP3D1, LAMTOR1, ZDHHC15, TM9SF3	2534	27	19416	2.27028	1	0.505194	0.48956
GOTERM_BP_DIRECT	GO:0007275	multicellular organism development	11	0.413378	0.0535592	NTRK1, PDGFRA, MUSK, ERBB3, RYK, AXL, ERBB2, EPHA1, EGFR, FGFR1, IGF1R	2534	44	19416	1.91555	1	0.505194	0.48956
GOTERM_BP_DIRECT	GO:0045071	negative regulation of viral genome replication	11	0.413378	0.0535592	IFITM3, MAVS, TRIM6, TNIP1, MX1, IFIT5, ISG15, TNF, IFNL3, LTF, SRPK1	2534	44	19416	1.91555	1	0.505194	0.48956
GOTERM_BP_DIRECT	GO:0042149	cellular response to glucose starvation	12	0.450958	0.0544088	SH3GLB1, PRKAA1, PRKAA2, HSPA5, BCL2, PMAIP1, BHLHA15, HNRNPA1, SIRT1, TP53, YWHAZ, YWHAG	2534	50	19416	1.83893	1	0.512514	0.496654
GOTERM_BP_DIRECT	GO:0048012	hepatocyte growth factor receptor signaling pathway	13	0.488538	0.0546338	NTRK1, PDGFRA, MUSK, EPHA8, EGFR, IGF1R, PAK1, AXL, ERBB2, STMN1, RAC1, EPHA1, FGFR1	2534	56	19416	1.77872	1	0.513941	0.498037
GOTERM_BP_DIRECT	GO:0090263	positive regulation of canonical Wnt signaling pathway	23	0.864337	0.0563436	VCP, TGFB1, DDX3X, JUP, UBE2B, TNKS, SRC, LRRK2, ATP6AP2, ILK, PLEKHA4, FGF2, EGFR, CCAR2, POU5F1, GPRC5B, CDH3, WNK1, UBR5, RUVBL1, VPS35, WLS, RPS12	2534	119	19416	1.48093	1	0.529311	0.512931
GOTERM_BP_DIRECT	GO:0071333	cellular response to glucose stimulus	17	0.638858	0.0572764	PRKAA1, TGFB1, ACE, PRKAA2, GPX1, ADCY8, SLC39A14, ICAM1, IGF1R, TJP1, RPTOR, PPP3CA, NPTX1, GCLM, PCK1, PRKACA, OGT	2534	81	19416	1.60811	1	0.535521	0.518949
GOTERM_BP_DIRECT	GO:0051276	chromosome organization	9	0.338219	0.0575152	PTTG1, NAA10, MYC, RUVBL2, RUVBL1, CDCA8, LIG4, SMC4, TP53	2534	33	19416	2.08969	1	0.535521	0.518949
GOTERM_BP_DIRECT	GO:0043523	regulation of neuron apoptotic process	7	0.263059	0.0575416	G6PD, EGLN3, UBB, TRIM2, SIGMAR1, KIF14, PARK7	2534	22	19416	2.43797	1	0.535521	0.518949
GOTERM_BP_DIRECT	GO:0015804	neutral amino acid transport	7	0.263059	0.0575416	SLC7A8, SLC1A3, SLC1A5, SLC25A12, SLC7A10, SLC38A5, SLC25A13	2534	22	19416	2.43797	1	0.535521	0.518949
GOTERM_BP_DIRECT	GO:0032402	melanosome transport	7	0.263059	0.0575416	RAB1A, MREG, DCTN2, ARL6, DCTN1, RAB27A, RAB11A	2534	22	19416	2.43797	1	0.535521	0.518949
GOTERM_BP_DIRECT	GO:0061157	mRNA destabilization	7	0.263059	0.0575416	YTHDF1, METTL14, YTHDF2, FXR2, YTHDF3, METTL3, PUM1	2534	22	19416	2.43797	1	0.535521	0.518949
GOTERM_BP_DIRECT	GO:0048025	negative regulation of mRNA splicing, via spliceosome	7	0.263059	0.0575416	PTBP1, HNRNPK, C1QBP, HNRNPA2B1, DYRK1A, RBMX, SRSF9	2534	22	19416	2.43797	1	0.535521	0.518949
GOTERM_BP_DIRECT	GO:0098869	cellular oxidant detoxification	16	0.601278	0.0585946	GPX1, GSTO1, TXNRD2, GSTP1, HP, HBB, HBD, PRDX6, TXNDC17, NNT, ALB, PXDN, APOE, S100A9, PTGES	2534	75	19416	1.6346	1	0.542	0.525227
GOTERM_BP_DIRECT	GO:0007165	signal transduction	193	7.25291	0.0595114	CALML5, GJA1, RASSF1, LGALS1, AKT2, DPYSL2, STMN1, TNFSF10, PRKACA, CSNK2A1, PRKCB, PRKCE, ANK1, BCR, ADCY9, RIN3, RIN1, OPTN, PTGES, LRPAP1, CRABP1, IQGAP1, TTBK2, C3, SFN, APOB, RHBDL1, LYN, GNG12, AIMP1, HNRNPK, WNK1, TNFSF9, CHRFAM7A, GRB2, ATM, HAMP, GPI, ECM1, ARHGAP8, GDI1, GDI2, ARHGAP5, AKAP12, CAMKV, RAC2, RAC3, CCR6, RAC1, CLIC1, HRAS, CAP1, ANXA1, CAMLG, NFAM1, ANXA5, RHOH, RHOF, RHOC…	2534	1326	19416	1.11524	1	0.542	0.525227
GOTERM_BP_DIRECT	GO:0009060	aerobic respiration	15	0.563698	0.0597555	NDUFA9, ADSL, NDUFA5, MDH2, NDUFA3, NDUFAB1, CAT, NDUFS3, UQCRC1, MFN2, NDUFS2, NDUFS1, UQCRC2, MTFR2, NDUFV1	2534	69	19416	1.66569	1	0.542	0.525227
GOTERM_BP_DIRECT	GO:0001937	negative regulation of endothelial cell proliferation	10	0.375799	0.0599158	AIMP1, STAT1, CAV2, CAV1, ATOH8, NF1, APOE, SYNJ2BP, THBS1, TNF	2534	39	19416	1.96467	1	0.542	0.525227
GOTERM_BP_DIRECT	GO:0006139	nucleobase-containing compound metabolic process	10	0.375799	0.0599158	DUT, ATIC, PNP, TPMT, DPYSL2, CTPS1, ERH, TK1, REXO2, ATR	2534	39	19416	1.96467	1	0.542	0.525227
GOTERM_BP_DIRECT	GO:0070327	thyroid hormone transport	5	0.187899	0.0603018	SLCO1B1, SLC7A8, TUBB1, SLC3A2, CRYM	2534	12	19416	3.19258	1	0.542	0.525227
GOTERM_BP_DIRECT	GO:0050847	progesterone receptor signaling pathway	5	0.187899	0.0603018	SRC, NEDD4, UBR5, MAPK1, UBE3A	2534	12	19416	3.19258	1	0.542	0.525227
GOTERM_BP_DIRECT	GO:0043278	response to morphine	5	0.187899	0.0603018	PRKCG, PRKCE, SLC1A1, PPP2R2A, DRD2	2534	12	19416	3.19258	1	0.542	0.525227
GOTERM_BP_DIRECT	GO:0000727	double-strand break repair via break-induced replication	5	0.187899	0.0603018	CDC45, MCM7, MCM4, MCM6, MCM2	2534	12	19416	3.19258	1	0.542	0.525227
GOTERM_BP_DIRECT	GO:1902305	regulation of sodium ion transmembrane transport	5	0.187899	0.0603018	DLG1, CAV3, WNK1, ATP2B4, SNTA1	2534	12	19416	3.19258	1	0.542	0.525227
GOTERM_BP_DIRECT	GO:0051443	positive regulation of ubiquitin-protein transferase activity	5	0.187899	0.0603018	ARRDC4, ARRDC3, TRIB3, RPS2, BMI1	2534	12	19416	3.19258	1	0.542	0.525227
GOTERM_BP_DIRECT	GO:2000009	negative regulation of protein localization to cell surface	5	0.187899	0.0603018	CAV3, ACTN2, GOPC, COMMD1, ARF6	2534	12	19416	3.19258	1	0.542	0.525227
GOTERM_BP_DIRECT	GO:0034121	regulation of toll-like receptor signaling pathway	5	0.187899	0.0603018	APP, ESR1, S100A9, S100A8, BIRC3	2534	12	19416	3.19258	1	0.542	0.525227
GOTERM_BP_DIRECT	GO:0006107	oxaloacetate metabolic process	5	0.187899	0.0603018	ACLY, GOT1, MDH2, PCK1, NIT2	2534	12	19416	3.19258	1	0.542	0.525227
GOTERM_BP_DIRECT	GO:0042982	amyloid precursor protein metabolic process	5	0.187899	0.0603018	APH1A, DLG1, TMCC2, APOE, PSEN1	2534	12	19416	3.19258	1	0.542	0.525227
GOTERM_BP_DIRECT	GO:0044794	positive regulation by host of viral process	5	0.187899	0.0603018	PC, CAV2, CFL1, APOE, PPIB	2534	12	19416	3.19258	1	0.542	0.525227
GOTERM_BP_DIRECT	GO:0007406	negative regulation of neuroblast proliferation	5	0.187899	0.0603018	TGFB1, CTNNA1, NF1, PTN, TP53	2534	12	19416	3.19258	1	0.542	0.525227
GOTERM_BP_DIRECT	GO:0080135	regulation of cellular response to stress	5	0.187899	0.0603018	PRKDC, OPRM1, ADCY8, MTOR, ATR	2534	12	19416	3.19258	1	0.542	0.525227
GOTERM_BP_DIRECT	GO:0043589	skin morphogenesis	5	0.187899	0.0603018	CDSN, COL1A2, ITGB4, ITGA2, PSEN1	2534	12	19416	3.19258	1	0.542	0.525227
GOTERM_BP_DIRECT	GO:1903829	positive regulation of protein localization	5	0.187899	0.0603018	CYLD, PRKAA1, PRKAA2, SFN, MAPT	2534	12	19416	3.19258	1	0.542	0.525227
GOTERM_BP_DIRECT	GO:0042770	signal transduction in response to DNA damage	6	0.225479	0.0604896	CHEK1, RNF8, GRB2, ATM, MAPK14, BID	2534	17	19416	2.7043	1	0.542	0.525227
GOTERM_BP_DIRECT	GO:0045542	positive regulation of cholesterol biosynthetic process	6	0.225479	0.0604896	PRKAA1, MAPK1, PRKACA, SREBF2, GNAI1, KPNB1	2534	17	19416	2.7043	1	0.542	0.525227
GOTERM_BP_DIRECT	GO:0097242	amyloid-beta clearance	6	0.225479	0.0604896	C3, MSR1, TYROBP, IDE, LDLR, IGF1R	2534	17	19416	2.7043	1	0.542	0.525227
GOTERM_BP_DIRECT	GO:0055001	muscle cell development	6	0.225479	0.0604896	UCHL1, ACTN3, ACTN2, ACTN1, DMD, ACTN4	2534	17	19416	2.7043	1	0.542	0.525227
GOTERM_BP_DIRECT	GO:0022900	electron transport chain	6	0.225479	0.0604896	POR, FDX1, VDAC2, SDHA, DHRS2, THAP11	2534	17	19416	2.7043	1	0.542	0.525227
GOTERM_BP_DIRECT	GO:1900242	regulation of synaptic vesicle endocytosis	6	0.225479	0.0604896	LRRK2, SNX9, PARK7, VAMP4, ACTB, ACTG1	2534	17	19416	2.7043	1	0.542	0.525227
GOTERM_BP_DIRECT	GO:0051895	negative regulation of focal adhesion assembly	6	0.225479	0.0604896	SRC, PTEN, THBS1, PHLDB2, CLASP2, CORO1C	2534	17	19416	2.7043	1	0.542	0.525227
GOTERM_BP_DIRECT	GO:2000785	regulation of autophagosome assembly	6	0.225479	0.0604896	ATM, RNF5, RAB5A, C9ORF72, MTOR, UBQLN2	2534	17	19416	2.7043	1	0.542	0.525227
GOTERM_BP_DIRECT	GO:0080090	regulation of primary metabolic process	6	0.225479	0.0604896	PRKCG, PRKDC, PRKCE, TLR9, PRKCA, ATR	2534	17	19416	2.7043	1	0.542	0.525227
GOTERM_BP_DIRECT	GO:0050808	synapse organization	14	0.526118	0.0606949	APP, CHRNA7, SLC1A1, SEMA3E, PSEN1, SLC6A1, PTPRD, TUBA1A, FLNA, CTNNB1, SNCG, CHRFAM7A, MAPT, SNCA	2534	63	19416	1.70271	1	0.543142	0.526334
GOTERM_BP_DIRECT	GO:0097352	autophagosome maturation	12	0.450958	0.0615293	CLN3, GABARAPL2, VCP, MAP1LC3B, TSG101, VPS4B, LAMP2, CHMP2B, CHMP1A, VPS4A, CHMP4C, CHMP4B	2534	51	19416	1.80287	1	0.549903	0.532886
GOTERM_BP_DIRECT	GO:0032760	positive regulation of tumor necrosis factor production	22	0.826757	0.0631218	ARFGEF2, APP, HDAC2, TGFB1, DHX9, LRRK2, STAT3, HSPB1, NOD1, PSEN1, NOD2, THBS1, HLA-E, AKAP12, MAVS, FCGR3A, ADAM17, TYROBP, CLEC7A, TLR9, LGALS9, TLR3	2534	114	19416	1.47867	1	0.563414	0.545979
GOTERM_BP_DIRECT	GO:0042744	hydrogen peroxide catabolic process	8	0.300639	0.0635155	PRDX2, GPX1, PRDX1, PXDN, CAT, HBB, HBD	2534	28	19416	2.1892	1	0.564762	0.547285
GOTERM_BP_DIRECT	GO:0051262	protein tetramerization	8	0.300639	0.0635155	APP, CPSF6, HOMER1, SHMT2, TRPM7, TP53, CUTC, SNCA	2534	28	19416	2.1892	1	0.564762	0.547285
GOTERM_BP_DIRECT	GO:0071577	zinc ion transmembrane transport	8	0.300639	0.0635155	SLC1A1, SLC39A10, TRPM7, SLC39A2, SLC39A1, SLC39A14, SLC39A4, SLC39A3	2534	28	19416	2.1892	1	0.564762	0.547285
GOTERM_BP_DIRECT	GO:0071260	cellular response to mechanical stimulus	16	0.601278	0.0645674	MTPN, TGFB1, MAP3K1, ITGA2, IL13, FGF2, EGFR, IGF1R, TNFRSF1A, CNN2, MAPK8, BAG3, CHEK1, CASP1, TLR3, PLEC	2534	76	19416	1.61309	1	0.573385	0.555641
GOTERM_BP_DIRECT	GO:0070588	calcium ion transmembrane transport	25	0.939496	0.0651584	CUL5, CHRNA7, ATP2A3, ATP2A2, ATP2A1, PSEN1, PKD1, RYR3, TMEM165, SEC61A1, NCS1, ITGAV, TRPM7, CACNA1S, TRPC5, TRPC4, TRPC1, ATP2B4, ATP2B2, OPRM1, CALHM3, FKBP1A, TMBIM4, STIM2, GRINA	2534	134	19416	1.42951	1	0.577898	0.560015
GOTERM_BP_DIRECT	GO:0060071	Wnt signaling pathway, planar cell polarity pathway	9	0.338219	0.0669637	MED12, CDC42, TIAM1, DAAM1, RYK, MAGI2, DVL2, RAC1, RHOA	2534	34	19416	2.02823	1	0.592404	0.574071
GOTERM_BP_DIRECT	GO:2001234	negative regulation of apoptotic signaling pathway	9	0.338219	0.0669637	CSNK2A1, BCL2, PSEN1, MAPK8IP2, BMI1, TNF, GNAI2, WNT4, GRINA	2534	34	19416	2.02823	1	0.592404	0.574071
GOTERM_BP_DIRECT	GO:0071230	cellular response to amino acid stimulus	14	0.526118	0.0674578	PDGFRA, CEBPB, CUL3, KLHL22, TNF, EGFR, MTOR, IPO5, RPTOR, COL1A2, CAPN2, SH3BP4, LAMTOR1, BCL2L1	2534	64	19416	1.6761	1	0.59602	0.577576
GOTERM_BP_DIRECT	GO:0043627	response to estrogen	13	0.488538	0.0685384	GSTM3, HSP90AA1, PRKAA1, EPO, SLC10A1, ARPC1B, CAV1, APOA2, ESR1, KRT19, CTNNA1, EP300, TRIM25	2534	58	19416	1.71739	1	0.603276	0.584608
GOTERM_BP_DIRECT	GO:0009612	response to mechanical stimulus	13	0.488538	0.0685384	SUN1, STAT1, SRC, PTCH1, TNC, KRT5, THBS1, PPL, MAPK8, TUBA1A, MAP1B, CAPN2, ATR	2534	58	19416	1.71739	1	0.603276	0.584608
GOTERM_BP_DIRECT	GO:0007259	cell surface receptor signaling pathway via JAK-STAT	13	0.488538	0.0685384	STAT5A, STAT1, CTR9, STAT3, TNF, PKD1, TNFRSF1A, STAT4, STAT6, STAMBP, HAMP, IFNL3, JAK1	2534	58	19416	1.71739	1	0.603276	0.584608
GOTERM_BP_DIRECT	GO:0030010	establishment of cell polarity	10	0.375799	0.0687388	CDC42, GSK3B, STK11, RHOJ, UST, RHOU, RHOV, PHLDB2, RHOQ, IGF1R	2534	40	19416	1.91555	1	0.604279	0.585579
GOTERM_BP_DIRECT	GO:0090307	mitotic spindle assembly	11	0.413378	0.0693784	POLDIP2, CLTC, BCCIP, CDCA8, FLNA, MISP, RHOA, AURKB, KPNB1, RAB11A, CLASP2	2534	46	19416	1.83226	1	0.604894	0.586175
GOTERM_BP_DIRECT	GO:0006091	generation of precursor metabolites and energy	11	0.413378	0.0693784	PPP1R2, CEBPA, GNPDA1, ADRB3, TREX1, COX4I1, COX4I2, COX17, DLST, ACO2, SLC25A4	2534	46	19416	1.83226	1	0.604894	0.586175
GOTERM_BP_DIRECT	GO:0006120	mitochondrial electron transport, NADH to ubiquinone	11	0.413378	0.0693784	NDUFA9, NDUFA5, NDUFA4, NDUFA3, NDUFAB1, NDUFS3, NDUFS2, NDUFS1, COQ9, NDUFV1, DLD	2534	46	19416	1.83226	1	0.604894	0.586175
GOTERM_BP_DIRECT	GO:0097193	intrinsic apoptotic signaling pathway	11	0.413378	0.0693784	CUL4A, DDX3X, CUL5, CUL3, CUL2, CUL1, PMAIP1, NBN, HSPE1, HRAS, TP53	2534	46	19416	1.83226	1	0.604894	0.586175
GOTERM_BP_DIRECT	GO:0030316	osteoclast differentiation	11	0.413378	0.0693784	TF, TGFB1, TYROBP, OSTM1, TFRC, GLO1, NF1, CTNNB1, MITF, MAPK14, TNF	2534	46	19416	1.83226	1	0.604894	0.586175
GOTERM_BP_DIRECT	GO:0006656	phosphatidylcholine biosynthetic process	7	0.263059	0.0695888	SLC44A5, FABP5, APOA2, LPCAT1, APOA1, CHPT1, MFSD2A	2534	23	19416	2.33197	1	0.604894	0.586175
GOTERM_BP_DIRECT	GO:0007041	lysosomal transport	7	0.263059	0.0695888	SLC48A1, GRN, NPC1, VPS51, NEDD4, PSAP, HSPA1A	2534	23	19416	2.33197	1	0.604894	0.586175
GOTERM_BP_DIRECT	GO:0038096	Fc-gamma receptor signaling pathway involved in phagocytosis	7	0.263059	0.0695888	LYN, PAK1, SRC, PRKCE, VAV1, MYO1G, PLD2	2534	23	19416	2.33197	1	0.604894	0.586175
GOTERM_BP_DIRECT	GO:1902004	positive regulation of amyloid-beta formation	7	0.263059	0.0695888	ABCA2, SP1, CHRNA7, SLC2A13, CHRFAM7A, APOE, TNF	2534	23	19416	2.33197	1	0.604894	0.586175
GOTERM_BP_DIRECT	GO:0001822	kidney development	23	0.864337	0.0705485	MPST, TFAP2A, HSPA8, FOXC1, ACE, WFS1, TIPARP, CUL3, TREX1, AP1B1, AP2B1, RPGRIP1L, PRDM1, PKD1, RHOA, AGT, VEGFA, BAG6, SGPL1, BCL2L11, WT1, ADAMTS1, WNT4	2534	122	19416	1.44451	1	0.612474	0.59352
GOTERM_BP_DIRECT	GO:0070536	protein K63-linked deubiquitination	8	0.300639	0.0746914	CYLD, ZRANB1, USP20, PSMD14, SHMT2, USP9X, USP33, STAMBP	2534	29	19416	2.11371	1	0.627715	0.60829
GOTERM_BP_DIRECT	GO:0045070	positive regulation of viral genome replication	8	0.300639	0.0746914	DDB1, DDX3X, STAU1, VAPB, PABPC1, PPIA, FKBP6, SRPK1	2534	29	19416	2.11371	1	0.627715	0.60829
GOTERM_BP_DIRECT	GO:0048041	focal adhesion assembly	8	0.300639	0.0746914	BCR, ACTN3, ACTN2, SRC, ACTN1, ITGA2, BCL2, RHOD	2534	29	19416	2.11371	1	0.627715	0.60829
GOTERM_BP_DIRECT	GO:0002639	positive regulation of immunoglobulin production	8	0.300639	0.0746914	GPI, HPX, IL13, TLR9, STX4, PHB2, IL2, HLA-E	2534	29	19416	2.11371	1	0.627715	0.60829
GOTERM_BP_DIRECT	GO:0006626	protein targeting to mitochondrion	8	0.300639	0.0746914	BCAP31, FIS1, TOMM40, MFN2, TIMM44, BID, TOMM20, TOMM22	2534	29	19416	2.11371	1	0.627715	0.60829
GOTERM_BP_DIRECT	GO:0007270	neuron-neuron synaptic transmission	4	0.150319	0.0748632	TMOD2, PTEN, VDAC1, DRD2	2534	8	19416	3.8311	1	0.627715	0.60829
GOTERM_BP_DIRECT	GO:0000055	ribosomal large subunit export from nucleus	4	0.150319	0.0748632	NPM1, XPO1, MDN1, RAN	2534	8	19416	3.8311	1	0.627715	0.60829
GOTERM_BP_DIRECT	GO:0046903	secretion	4	0.150319	0.0748632	TPD52, PTGES2, CA9, UNC13D	2534	8	19416	3.8311	1	0.627715	0.60829
GOTERM_BP_DIRECT	GO:0072594	establishment of protein localization to organelle	4	0.150319	0.0748632	LAMP1, LAMP3, CD68, RAB11A	2534	8	19416	3.8311	1	0.627715	0.60829
GOTERM_BP_DIRECT	GO:2000510	positive regulation of dendritic cell chemotaxis	4	0.150319	0.0748632	C1QBP, CCR6, CALR, LGALS9	2534	8	19416	3.8311	1	0.627715	0.60829
GOTERM_BP_DIRECT	GO:1903896	positive regulation of IRE1-mediated unfolded protein response	4	0.150319	0.0748632	PTPN1, BCL2L11, TMEM33, AGR2	2534	8	19416	3.8311	1	0.627715	0.60829
GOTERM_BP_DIRECT	GO:0016264	gap junction assembly	4	0.150319	0.0748632	GJA1, GJB1, GJD3, CTNNA1	2534	8	19416	3.8311	1	0.627715	0.60829
GOTERM_BP_DIRECT	GO:0071281	cellular response to iron ion	4	0.150319	0.0748632	TFAP2A, TF, TFR2, B2M	2534	8	19416	3.8311	1	0.627715	0.60829
GOTERM_BP_DIRECT	GO:0000056	ribosomal small subunit export from nucleus	4	0.150319	0.0748632	RPS15, NPM1, XPO1, RAN	2534	8	19416	3.8311	1	0.627715	0.60829
GOTERM_BP_DIRECT	GO:0007143	female meiotic nuclear division	4	0.150319	0.0748632	TOP2A, PPP2R1A, ATM, EREG	2534	8	19416	3.8311	1	0.627715	0.60829
GOTERM_BP_DIRECT	GO:0038113	interleukin-9-mediated signaling pathway	4	0.150319	0.0748632	STAT5A, STAT1, STAT3, JAK1	2534	8	19416	3.8311	1	0.627715	0.60829
GOTERM_BP_DIRECT	GO:0042698	ovulation cycle	4	0.150319	0.0748632	GDF10, NHLH2, AXL, EGFR	2534	8	19416	3.8311	1	0.627715	0.60829
GOTERM_BP_DIRECT	GO:0038110	interleukin-2-mediated signaling pathway	4	0.150319	0.0748632	STAT5A, STAT3, IL2, JAK1	2534	8	19416	3.8311	1	0.627715	0.60829
GOTERM_BP_DIRECT	GO:0010886	positive regulation of cholesterol storage	4	0.150319	0.0748632	EHD1, MSR1, APOB, SREBF2	2534	8	19416	3.8311	1	0.627715	0.60829
GOTERM_BP_DIRECT	GO:0051246	regulation of protein metabolic process	4	0.150319	0.0748632	HPX, VPS35, APOE, LDLR	2534	8	19416	3.8311	1	0.627715	0.60829
GOTERM_BP_DIRECT	GO:0050790	regulation of catalytic activity	4	0.150319	0.0748632	ANKLE2, PARP1, SH3BP4, CAPN1	2534	8	19416	3.8311	1	0.627715	0.60829
GOTERM_BP_DIRECT	GO:0008283	cell population proliferation	28	1.05224	0.0749948	FOXC1, USPL1, MCM7, SLC20A1, MVP, CUL1, PDS5B, DDX41, GNAI2, PRDX1, ERBB2, POC1B, PDK1, MARCKSL1, MRPS27, STAT3, LIG4, SCRIB, USP28, THAP11, CDK9, CUL4A, GNB1, CD9, YME1L1, TACC1, TGFBI, PTGES	2534	156	19416	1.37527	1	0.627715	0.60829
GOTERM_BP_DIRECT	GO:0071880	adenylate cyclase-activating adrenergic receptor signaling pathway	6	0.225479	0.075092	ADCY9, ADRB3, GNAS, ADRB1, ADRB2, DRD2	2534	18	19416	2.55406	1	0.627715	0.60829
GOTERM_BP_DIRECT	GO:0071360	cellular response to exogenous dsRNA	6	0.225479	0.075092	COLEC12, MAVS, DHX9, CAV1, FLOT1, TLR3	2534	18	19416	2.55406	1	0.627715	0.60829
GOTERM_BP_DIRECT	GO:0051642	centrosome localization	6	0.225479	0.075092	RANBP2, DYNC1LI2, SUN1, KIF5B, SYNE2, AURKA	2534	18	19416	2.55406	1	0.627715	0.60829
GOTERM_BP_DIRECT	GO:0002028	regulation of sodium ion transport	6	0.225479	0.075092	TGFB1, WNK1, ADRB2, ATP1A1, DRD2, YWHAH	2534	18	19416	2.55406	1	0.627715	0.60829
GOTERM_BP_DIRECT	GO:0048143	astrocyte activation	6	0.225479	0.075092	APP, ADORA2A, MAPT, PSEN1, TNF, EGFR	2534	18	19416	2.55406	1	0.627715	0.60829
GOTERM_BP_DIRECT	GO:0006515	protein quality control for misfolded or incompletely synthesized proteins	6	0.225479	0.075092	ZYG11B, CLPP, LONP1, YME1L1, STUB1, HDAC6	2534	18	19416	2.55406	1	0.627715	0.60829
GOTERM_BP_DIRECT	GO:0071816	tail-anchored membrane protein insertion into ER membrane	6	0.225479	0.075092	UBL4A, BAG6, CAMLG, EMC2, EMC4, GET4	2534	18	19416	2.55406	1	0.627715	0.60829
GOTERM_BP_DIRECT	GO:0034620	cellular response to unfolded protein	6	0.225479	0.075092	PTPN1, BAG3, HSF1, HSPB1, OPTN, HSPA1A	2534	18	19416	2.55406	1	0.627715	0.60829
GOTERM_BP_DIRECT	GO:0048268	clathrin coat assembly	6	0.225479	0.075092	DAB2, HIP1, FCHO1, CLTC, CLTA, CLINT1	2534	18	19416	2.55406	1	0.627715	0.60829
GOTERM_BP_DIRECT	GO:0002040	sprouting angiogenesis	9	0.338219	0.0773117	CDC42, TGFB1, RNF213, OTULIN, VEGFB, SEMA3E, THBS1, LOXL2, VEGFA	2534	35	19416	1.97028	1	0.643832	0.623908
GOTERM_BP_DIRECT	GO:0009411	response to UV	11	0.413378	0.0782884	PRKAA1, MAPK8, UBE2B, GNAT2, CAT, SPRTN, UBE2A, DTL, TRIM32, CCAR2, MEN1	2534	47	19416	1.79328	1	0.643832	0.623908
GOTERM_BP_DIRECT	GO:0000077	DNA damage checkpoint signaling	10	0.375799	0.078331	LYN, UFL1, CHEK1, ATM, FBXO6, TP53BP1, NBN, MAPK14, USP28, ATR	2534	41	19416	1.86883	1	0.643832	0.623908
GOTERM_BP_DIRECT	GO:0098915	membrane repolarization during ventricular cardiac muscle cell action potential	5	0.187899	0.0784036	KCNJ5, KCNE1, DLG1, KCNJ3, SCN2B	2534	13	19416	2.947	1	0.643832	0.623908
GOTERM_BP_DIRECT	GO:0043085	positive regulation of catalytic activity	5	0.187899	0.0784036	XRCC5, YWHAB, CAV1, STX4, FXN	2534	13	19416	2.947	1	0.643832	0.623908
GOTERM_BP_DIRECT	GO:0043517	positive regulation of DNA damage response, signal transduction by p53 class mediator	5	0.187899	0.0784036	DDX5, CDKN2A, PMAIP1, ATM, ATR	2534	13	19416	2.947	1	0.643832	0.623908
GOTERM_BP_DIRECT	GO:0070585	protein localization to mitochondrion	5	0.187899	0.0784036	DNAJA1, MAVS, LRRK2, FKBP8, ISG15	2534	13	19416	2.947	1	0.643832	0.623908
GOTERM_BP_DIRECT	GO:0031053	primary miRNA processing	5	0.187899	0.0784036	DDX5, NCBP1, NCBP2, METTL3, HNRNPA2B1	2534	13	19416	2.947	1	0.643832	0.623908
GOTERM_BP_DIRECT	GO:0010763	positive regulation of fibroblast migration	5	0.187899	0.0784036	ITGB1, BAG4, TGFB1, PRKCE, THBS1	2534	13	19416	2.947	1	0.643832	0.623908
GOTERM_BP_DIRECT	GO:1990748	cellular detoxification	5	0.187899	0.0784036	SLC22A2, LANCL1, RAB29, PIM1, ABCG2	2534	13	19416	2.947	1	0.643832	0.623908
GOTERM_BP_DIRECT	GO:0034379	very-low-density lipoprotein particle assembly	5	0.187899	0.0784036	APOC1, APOC3, ACSL3, APOB, MFSD2A	2534	13	19416	2.947	1	0.643832	0.623908
GOTERM_BP_DIRECT	GO:0060333	type II interferon-mediated signaling pathway	5	0.187899	0.0784036	HPX, STAT1, RAF1, TP53, JAK1	2534	13	19416	2.947	1	0.643832	0.623908
GOTERM_BP_DIRECT	GO:0035435	phosphate ion transmembrane transport	5	0.187899	0.0784036	SLC25A3, SLC37A1, SLC20A1, SLC25A10, SLC25A11	2534	13	19416	2.947	1	0.643832	0.623908
GOTERM_BP_DIRECT	GO:0098887	neurotransmitter receptor transport, endosome to postsynaptic membrane	5	0.187899	0.0784036	GRIP1, VPS35, SCRIB, VAMP4, RAB11A	2534	13	19416	2.947	1	0.643832	0.623908
GOTERM_BP_DIRECT	GO:0086064	cell communication by electrical coupling involved in cardiac conduction	5	0.187899	0.0784036	RYR2, GJA1, ATP1A3, ATP1A1, PRKACA	2534	13	19416	2.947	1	0.643832	0.623908
GOTERM_BP_DIRECT	GO:0021766	hippocampus development	15	0.563698	0.0801135	YWHAE, KDM6B, GSK3B, HSD3B2, ANXA3, KIF14, ATP2B4, HTR5A, PPP1R9B, IGF1R, XRN2, NF2, RAN, EZH2, MFSD2A	2534	72	19416	1.59629	1	0.6571	0.636766
GOTERM_BP_DIRECT	GO:0032731	positive regulation of interleukin-1 beta production	14	0.526118	0.0824202	GBP5, APP, STAT3, HSPB1, NOD1, NOD2, TNF, HK1, TYROBP, HOOK1, CLEC7A, CASP1, TRIM16, LGALS9	2534	66	19416	1.62531	1	0.664507	0.643943
GOTERM_BP_DIRECT	GO:0010595	positive regulation of endothelial cell migration	14	0.526118	0.0824202	GPI, GRN, ANXA3, PDCD6, PRKCA, FGF2, THBS1, AGT, RHOB, VEGFA, BSG, ATOH8, CALR, RAC1	2534	66	19416	1.62531	1	0.664507	0.643943
GOTERM_BP_DIRECT	GO:0035331	negative regulation of hippo signaling	7	0.263059	0.0829766	PPP2CA, VCP, SRC, PPP2R1A, MAPK14, SIRT1, CIT	2534	24	19416	2.23481	1	0.664507	0.643943
GOTERM_BP_DIRECT	GO:0060339	negative regulation of type I interferon-mediated signaling pathway	7	0.263059	0.0829766	MAVS, YTHDF2, YTHDF3, TREX1, METTL3, ISG15, SAMHD1	2534	24	19416	2.23481	1	0.664507	0.643943
GOTERM_BP_DIRECT	GO:0006509	membrane protein ectodomain proteolysis	7	0.263059	0.0829766	APH1A, BACE1, ADAM17, ERAP1, MYH9, PSEN1, RBMX	2534	24	19416	2.23481	1	0.664507	0.643943
GOTERM_BP_DIRECT	GO:0051893	regulation of focal adhesion assembly	7	0.263059	0.0829766	MACF1, LIMCH1, TLN1, RHOA, VCL, CORO1C, ACTG1	2534	24	19416	2.23481	1	0.664507	0.643943
GOTERM_BP_DIRECT	GO:0030521	androgen receptor signaling pathway	7	0.263059	0.0829766	DNAJA1, DDX5, SCGB2A2, MAPK1, UBE3A, PARK7, RHOA	2534	24	19416	2.23481	1	0.664507	0.643943
GOTERM_BP_DIRECT	GO:0040014	regulation of multicellular organism growth	7	0.263059	0.0829766	STAT5A, APP, SGPL1, STAT3, SOD1, ZMPSTE24, MFSD2A	2534	24	19416	2.23481	1	0.664507	0.643943
GOTERM_BP_DIRECT	GO:0006302	double-strand break repair	16	0.601278	0.0848821	VCP, FEN1, PARP1, CSNK2A1, XRCC5, ZGRF1, PRKDC, DDX1, RNF8, LIG4, TNKS1BP1, ATM, TRIP13, NBN, TP53, ATR	2534	79	19416	1.55184	1	0.664507	0.643943
GOTERM_BP_DIRECT	GO:1902995	positive regulation of phospholipid efflux	3	0.11274	0.0852054	APOA1, ABCA7, APOE	2534	4	19416	5.74665	1	0.664507	0.643943
GOTERM_BP_DIRECT	GO:0060762	regulation of branching involved in mammary gland duct morphogenesis	3	0.11274	0.0852054	TGFB1, CAV3, PHB2	2534	4	19416	5.74665	1	0.664507	0.643943
GOTERM_BP_DIRECT	GO:1900186	negative regulation of clathrin-dependent endocytosis	3	0.11274	0.0852054	SH3GL3, UNC119, UBQLN2	2534	4	19416	5.74665	1	0.664507	0.643943
GOTERM_BP_DIRECT	GO:0006475	internal protein amino acid acetylation	3	0.11274	0.0852054	NAA10, EP300, MAPT	2534	4	19416	5.74665	1	0.664507	0.643943
GOTERM_BP_DIRECT	GO:0140238	presynaptic endocytosis	3	0.11274	0.0852054	CALM3, CALM1, CALM2	2534	4	19416	5.74665	1	0.664507	0.643943
GOTERM_BP_DIRECT	GO:0051977	lysophospholipid transport	3	0.11274	0.0852054	PLA2G10, SPNS1, MFSD2A	2534	4	19416	5.74665	1	0.664507	0.643943
GOTERM_BP_DIRECT	GO:0002513	tolerance induction to self antigen	3	0.11274	0.0852054	LYN, XKR8, TGFB1	2534	4	19416	5.74665	1	0.664507	0.643943
GOTERM_BP_DIRECT	GO:0010638	positive regulation of organelle organization	3	0.11274	0.0852054	LMAN1, SURF4, ANK1	2534	4	19416	5.74665	1	0.664507	0.643943
GOTERM_BP_DIRECT	GO:1902685	positive regulation of receptor localization to synapse	3	0.11274	0.0852054	TYROBP, STX7, DBN1	2534	4	19416	5.74665	1	0.664507	0.643943
GOTERM_BP_DIRECT	GO:1902622	regulation of neutrophil migration	3	0.11274	0.0852054	RAC2, RAC3, RAC1	2534	4	19416	5.74665	1	0.664507	0.643943
GOTERM_BP_DIRECT	GO:0010903	negative regulation of very-low-density lipoprotein particle remodeling	3	0.11274	0.0852054	APOA2, APOC3, APOA1	2534	4	19416	5.74665	1	0.664507	0.643943
GOTERM_BP_DIRECT	GO:1901143	insulin catabolic process	3	0.11274	0.0852054	CEACAM1, IDE, CTSD	2534	4	19416	5.74665	1	0.664507	0.643943
GOTERM_BP_DIRECT	GO:1901842	negative regulation of high voltage-gated calcium channel activity	3	0.11274	0.0852054	CALM3, CALM1, CALM2	2534	4	19416	5.74665	1	0.664507	0.643943
GOTERM_BP_DIRECT	GO:0045899	positive regulation of RNA polymerase II transcription preinitiation complex assembly	3	0.11274	0.0852054	CAND1, PSMC6, TP53	2534	4	19416	5.74665	1	0.664507	0.643943
GOTERM_BP_DIRECT	GO:0072717	cellular response to actinomycin D	3	0.11274	0.0852054	RPL23, MDM2, TP53	2534	4	19416	5.74665	1	0.664507	0.643943
GOTERM_BP_DIRECT	GO:0009822	alkaloid catabolic process	3	0.11274	0.0852054	CYP2D6, CYP3A4, CYP3A5	2534	4	19416	5.74665	1	0.664507	0.643943
GOTERM_BP_DIRECT	GO:0051599	response to hydrostatic pressure	3	0.11274	0.0852054	NTRK1, KRT8, ATP2B4	2534	4	19416	5.74665	1	0.664507	0.643943
GOTERM_BP_DIRECT	GO:2001198	regulation of dendritic cell differentiation	3	0.11274	0.0852054	CEBPB, HLA-B, LILRB2	2534	4	19416	5.74665	1	0.664507	0.643943
GOTERM_BP_DIRECT	GO:0016072	rRNA metabolic process	3	0.11274	0.0852054	MYC, HEATR1, MAPT	2534	4	19416	5.74665	1	0.664507	0.643943
GOTERM_BP_DIRECT	GO:0031442	positive regulation of mRNA 3'-end processing	3	0.11274	0.0852054	NCBP1, NCBP2, CDC73	2534	4	19416	5.74665	1	0.664507	0.643943
GOTERM_BP_DIRECT	GO:0016189	synaptic vesicle to endosome fusion	3	0.11274	0.0852054	EEA1, STX6, VAMP4	2534	4	19416	5.74665	1	0.664507	0.643943
GOTERM_BP_DIRECT	GO:1905279	regulation of retrograde transport, endosome to Golgi	3	0.11274	0.0852054	USP7, LRRK2, RAB29	2534	4	19416	5.74665	1	0.664507	0.643943
GOTERM_BP_DIRECT	GO:0061357	positive regulation of Wnt protein secretion	3	0.11274	0.0852054	VPS35, PTPN23, WLS	2534	4	19416	5.74665	1	0.664507	0.643943
GOTERM_BP_DIRECT	GO:2000003	positive regulation of DNA damage checkpoint	3	0.11274	0.0852054	TELO2, CCAR2, TTI1	2534	4	19416	5.74665	1	0.664507	0.643943
GOTERM_BP_DIRECT	GO:0140141	mitochondrial potassium ion transmembrane transport	3	0.11274	0.0852054	ABCB8, GHITM, CCDC51	2534	4	19416	5.74665	1	0.664507	0.643943
GOTERM_BP_DIRECT	GO:0060161	positive regulation of dopamine receptor signaling pathway	3	0.11274	0.0852054	CAV2, LRRK2, VPS35	2534	4	19416	5.74665	1	0.664507	0.643943
GOTERM_BP_DIRECT	GO:0007161	calcium-independent cell-matrix adhesion	3	0.11274	0.0852054	ITGB1, FN1, PKD1	2534	4	19416	5.74665	1	0.664507	0.643943
GOTERM_BP_DIRECT	GO:0032375	negative regulation of cholesterol transport	3	0.11274	0.0852054	APOC2, APOC1, APOA2	2534	4	19416	5.74665	1	0.664507	0.643943
GOTERM_BP_DIRECT	GO:0038020	insulin receptor recycling	3	0.11274	0.0852054	PTPN1, CTSD, SORL1	2534	4	19416	5.74665	1	0.664507	0.643943
GOTERM_BP_DIRECT	GO:0002265	astrocyte activation involved in immune response	3	0.11274	0.0852054	APP, GRN, PSEN1	2534	4	19416	5.74665	1	0.664507	0.643943
GOTERM_BP_DIRECT	GO:0071635	negative regulation of transforming growth factor beta production	3	0.11274	0.0852054	IL13, FN1, LILRB1	2534	4	19416	5.74665	1	0.664507	0.643943
GOTERM_BP_DIRECT	GO:2000757	negative regulation of peptidyl-lysine acetylation	3	0.11274	0.0852054	HDAC2, HINT2, SIRT1	2534	4	19416	5.74665	1	0.664507	0.643943
GOTERM_BP_DIRECT	GO:0048302	regulation of isotype switching to IgG isotypes	3	0.11274	0.0852054	NDFIP1, SLC15A4, IL27RA	2534	4	19416	5.74665	1	0.664507	0.643943
GOTERM_BP_DIRECT	GO:0150003	regulation of spontaneous synaptic transmission	3	0.11274	0.0852054	ITGB1, SLC12A2, APP	2534	4	19416	5.74665	1	0.664507	0.643943
GOTERM_BP_DIRECT	GO:1900126	negative regulation of hyaluronan biosynthetic process	3	0.11274	0.0852054	TGFB1, CLTC, AP2A1	2534	4	19416	5.74665	1	0.664507	0.643943
GOTERM_BP_DIRECT	GO:0042742	defense response to bacterium	29	1.08982	0.0861108	COLEC12, RAB1A, CEBPB, SHC1, HP, NOD1, HPR, NOD2, RNF213, CASP1, GBP2, GBP5, GSDMA, FCER1G, DEFB119, DCD, ANXA3, ISG15, LYZ, TNFRSF1A, MAVS, CLEC4D, RAB14, TLR9, CLEC4E, S100A9, HAMP, S100A8, TLR3	2534	165	19416	1.34669	1	0.670818	0.65006
GOTERM_BP_DIRECT	GO:0048661	positive regulation of smooth muscle cell proliferation	12	0.450958	0.0864218	TGFB1, IRAK1, STAT1, ITGA2, IL13, THBS1, IL6R, TNF, FGF2, EGFR, EREG, IGF1R	2534	54	19416	1.70271	1	0.671207	0.650437
GOTERM_BP_DIRECT	GO:0035791	platelet-derived growth factor receptor-beta signaling pathway	12	0.450958	0.0864218	NTRK1, PDGFRA, PTPN1, MUSK, AXL, EPHA8, ERBB2, EPHA1, EGFR, CLASP2, FGFR1, IGF1R	2534	54	19416	1.70271	1	0.671207	0.650437
GOTERM_BP_DIRECT	GO:0006893	Golgi to plasma membrane transport	8	0.300639	0.0869468	ARFGEF2, GGA1, EXOC8, SEC16A, EXOC4, GOPC, EXOC6, COMMD1	2534	30	19416	2.04325	1	0.671207	0.650437
GOTERM_BP_DIRECT	GO:0009409	response to cold	8	0.300639	0.0869468	ACADVL, HSP90AA1, ADRB3, ADRB1, CHRFAM7A, ADRB2, HSPA2, HSPD1	2534	30	19416	2.04325	1	0.671207	0.650437
GOTERM_BP_DIRECT	GO:0015721	bile acid and bile salt transport	8	0.300639	0.0869468	ABCC4, SLCO1B1, CEACAM1, PRKAA1, SLC10A6, SLC10A1, SLCO1B3, ABCC11	2534	30	19416	2.04325	1	0.671207	0.650437
GOTERM_BP_DIRECT	GO:0006298	mismatch repair	8	0.300639	0.0869468	PCNA, EXO1, MSH4, RPA3, TREX1, RPA1, RPA2, MLH1	2534	30	19416	2.04325	1	0.671207	0.650437
GOTERM_BP_DIRECT	GO:0030866	cortical actin cytoskeleton organization	8	0.300639	0.0869468	DLG1, EPB41L1, LCP1, CALR, TLN1, TNF, RHOQ, ARF6	2534	30	19416	2.04325	1	0.671207	0.650437
GOTERM_BP_DIRECT	GO:0006906	vesicle fusion	8	0.300639	0.0869468	EEA1, CAV2, STX7, STX6, STX5, STX4, STX1A, VAMP3	2534	30	19416	2.04325	1	0.671207	0.650437
GOTERM_BP_DIRECT	GO:0032496	response to lipopolysaccharide	26	0.977076	0.0870262	CEBPB, HDAC2, EPO, PTGER1, WDR83, LIAS, AKAP12, PRDX2, TRIM6, IRAK1, CNR2, LGALS9, PCK1, SNCA, ACE, VCAM1, GPX1, UGT1A1, CHUK, IL13, RPL13A, TJP1, ADAM17, S100A9, S100A8, S100A7	2534	145	19416	1.37391	1	0.671207	0.650437
GOTERM_BP_DIRECT	GO:0009791	post-embryonic development	15	0.563698	0.0877802	RAB3A, TIPARP, CCDC47, INPPL1, PRDM1, PSEN1, GABRG2, MTOR, SGPL1, BCL2L11, SERP1, PPP1R13L, BCL2, ATM, APOB	2534	73	19416	1.57442	1	0.674399	0.653529
GOTERM_BP_DIRECT	GO:0009966	regulation of signal transduction	15	0.563698	0.0877802	PTPN1, LRRK2, GRK1, PPP1R2, LURAP1L, GRK5, GRK4, PPP6R1, VEPH1, NCS1, GRK6, PPP6R3, GNAS, YWHAG, MGLL	2534	73	19416	1.57442	1	0.674399	0.653529
GOTERM_BP_DIRECT	GO:0050714	positive regulation of protein secretion	11	0.413378	0.0878732	FGB, TGFB1, ADORA2A, FGG, IL13, MYO18A, MYH10, PPIA, TTN, ARF6, INS	2534	48	19416	1.75592	1	0.674399	0.653529
GOTERM_BP_DIRECT	GO:0016310	phosphorylation	9	0.338219	0.0885616	PRKCG, PAK1, LRRK2, STAT3, PI4KA, PGK1, TOP1, PAK2, MTOR	2534	36	19416	1.91555	1	0.674399	0.653529
GOTERM_BP_DIRECT	GO:2001244	positive regulation of intrinsic apoptotic signaling pathway	9	0.338219	0.0885616	BCAP31, FIS1, BCL2L11, CAV1, PMAIP1, BID, TP53, S100A9, S100A8	2534	36	19416	1.91555	1	0.674399	0.653529
GOTERM_BP_DIRECT	GO:0042220	response to cocaine	9	0.338219	0.0885616	EFTUD2, TIAM1, HSP90AA1, HDAC2, MDM2, UBE3A, SLC6A1, DRD2, FKBP5	2534	36	19416	1.91555	1	0.674399	0.653529
GOTERM_BP_DIRECT	GO:0030032	lamellipodium assembly	9	0.338219	0.0885616	ITGB1, CYFIP1, CAPZB, SPEF1, PTPRO, ARHGEF4, RAC1, RHOD, VCL	2534	36	19416	1.91555	1	0.674399	0.653529
GOTERM_BP_DIRECT	GO:0045595	regulation of cell differentiation	9	0.338219	0.0885616	PPP2CA, TFAP2A, PTBP1, CEBPB, PLEKHB2, APC, PPP2R1A, RAF1, FGFR1	2534	36	19416	1.91555	1	0.674399	0.653529
GOTERM_BP_DIRECT	GO:0030100	regulation of endocytosis	9	0.338219	0.0885616	RUFY1, PTPN1, RAB4A, RAB5B, HIP1, PLLP, SYNJ2BP, ARFGAP3, CD22	2534	36	19416	1.91555	1	0.674399	0.653529
GOTERM_BP_DIRECT	GO:0070059	intrinsic apoptotic signaling pathway in response to endoplasmic reticulum stress	9	0.338219	0.0885616	BAG6, CEBPB, AIFM1, BCL2, ATP2A3, TRIB3, TRAF2, ATP2A1, TP53	2534	36	19416	1.91555	1	0.674399	0.653529
GOTERM_BP_DIRECT	GO:0031669	cellular response to nutrient levels	9	0.338219	0.0885616	RPTOR, PRKAA1, PRKAA2, MAPKAP1, EP300, RICTOR, LAMTOR1, CD68, MTOR	2534	36	19416	1.91555	1	0.674399	0.653529
GOTERM_BP_DIRECT	GO:0007405	neuroblast proliferation	10	0.375799	0.088696	ITGB1, CTNNA1, NF1, PLXNB2, CTNNB1, NBN, DRD2, TP53, FGF2, VEGFA	2534	42	19416	1.82433	1	0.674399	0.653529
GOTERM_BP_DIRECT	GO:0045814	negative regulation of gene expression, epigenetic	10	0.375799	0.088696	RIF1, CHEK1, CTR9, TRIM37, TRIM27, SIRT7, BMI1, PPM1D, HDAC6, EZH2	2534	42	19416	1.82433	1	0.674399	0.653529
GOTERM_BP_DIRECT	GO:0002720	positive regulation of cytokine production involved in immune response	6	0.225479	0.0914197	TRIM6, HOOK1, CLEC7A, FFAR3, NOD2, HK1	2534	19	19416	2.41964	1	0.687618	0.666339
GOTERM_BP_DIRECT	GO:0003407	neural retina development	6	0.225479	0.0914197	PER2, BSG, ATP2B4, ATP2B2, SLC17A8, PSEN1	2534	19	19416	2.41964	1	0.687618	0.666339
GOTERM_BP_DIRECT	GO:0141198	protein branched polyubiquitination	6	0.225479	0.0914197	ITCH, CDC23, CDC27, UBR5, UBR4, HUWE1	2534	19	19416	2.41964	1	0.687618	0.666339
GOTERM_BP_DIRECT	GO:0035994	response to muscle stretch	6	0.225479	0.0914197	GPI, RYR2, GSN, DMD, RAF1, MAPK14	2534	19	19416	2.41964	1	0.687618	0.666339
GOTERM_BP_DIRECT	GO:0035338	long-chain fatty-acyl-CoA biosynthetic process	6	0.225479	0.0914197	ELOVL4, ACSL1, TECR, ACSL4, ACSL3, HSD17B12	2534	19	19416	2.41964	1	0.687618	0.666339
GOTERM_BP_DIRECT	GO:0042730	fibrinolysis	6	0.225479	0.0914197	FGB, ANXA2, KRT1, FGG, SERPINE1, SERPING1	2534	19	19416	2.41964	1	0.687618	0.666339
GOTERM_BP_DIRECT	GO:1902176	negative regulation of oxidative stress-induced intrinsic apoptotic signaling pathway	6	0.225479	0.0914197	GPX1, HSPB1, PARK7, SIRT1, PPIA, INS	2534	19	19416	2.41964	1	0.687618	0.666339
GOTERM_BP_DIRECT	GO:2000811	negative regulation of anoikis	6	0.225479	0.0914197	ITGB1, SRC, PTRH2, CAV1, BCL2, BCL2L1	2534	19	19416	2.41964	1	0.687618	0.666339
GOTERM_BP_DIRECT	GO:0031396	regulation of protein ubiquitination	6	0.225479	0.0914197	DNAJB2, HSP90AA1, HSP90AB1, CTNNB1, HSPA1B, HSPA1A	2534	19	19416	2.41964	1	0.687618	0.666339
GOTERM_BP_DIRECT	GO:0007190	activation of adenylate cyclase activity	6	0.225479	0.0914197	GLP1R, CAP1, ADCYAP1, AVPR2, GNAS, RAF1	2534	19	19416	2.41964	1	0.687618	0.666339
GOTERM_BP_DIRECT	GO:0007266	Rho protein signal transduction	13	0.488538	0.0933703	CHUK, ITGA3, LRRK2, RHOG, SYNJ2BP, ARHGAP5, RHOD, RHOA, RHOB, EPS8, COL1A2, ARHGDIA, CFL1	2534	61	19416	1.63293	1	0.701534	0.679824
GOTERM_BP_DIRECT	GO:0034765	regulation of monoatomic ion transmembrane transport	7	0.263059	0.0976837	KCNJ5, KCNJ6, NEDD4, STOM, WWP2, KCNJ1, KCNJ3	2534	25	19416	2.14541	1	0.717979	0.69576
GOTERM_BP_DIRECT	GO:0055010	ventricular cardiac muscle tissue morphogenesis	7	0.263059	0.0976837	FKBP1A, FOXC1, TGFB1, TPM3, TPM1, MYH6, MYH7	2534	25	19416	2.14541	1	0.717979	0.69576
GOTERM_BP_DIRECT	GO:0014059	regulation of dopamine secretion	7	0.263059	0.0976837	SYT2, SYT12, CHRNA4, PRKCB, SNCG, DRD2, SNCA	2534	25	19416	2.14541	1	0.717979	0.69576
GOTERM_BP_DIRECT	GO:0061744	motor behavior	7	0.263059	0.0976837	PRKAA1, TUBA1A, DCTN1, GMPPA, SLC1A1, NR3C1, MFSD2A	2534	25	19416	2.14541	1	0.717979	0.69576
GOTERM_BP_DIRECT	GO:0043406	positive regulation of MAP kinase activity	11	0.413378	0.0981332	LRRK2, ERBB2, THBS1, HRAS, TNF, FGF2, EGFR, DRD4, EZH2, FGFR1, PIK3R5	2534	49	19416	1.72008	1	0.717979	0.69576
GOTERM_BP_DIRECT	GO:0031122	cytoplasmic microtubule organization	11	0.413378	0.0981332	DYNC1H1, CLIP2, KATNAL1, CAV3, HOOK1, DCTN1, TUBGCP2, TUBG2, MAPT, RHOA, TRDN	2534	49	19416	1.72008	1	0.717979	0.69576
GOTERM_BP_DIRECT	GO:0048538	thymus development	11	0.413378	0.0981332	PRDX2, MAP2K1, BCL2L11, BCL2, MAPK1, CTNNB1, ATM, PSEN1, RAF1, SOD1, ZMPSTE24	2534	49	19416	1.72008	1	0.717979	0.69576
GOTERM_BP_DIRECT	GO:1900272	negative regulation of long-term synaptic potentiation	5	0.187899	0.0988688	PRNP, APP, TYROBP, PTN, APOE	2534	14	19416	2.7365	1	0.717979	0.69576
GOTERM_BP_DIRECT	GO:0071285	cellular response to lithium ion	5	0.187899	0.0988688	MYOG, CEBPA, CDH1, LIG4, CALR	2534	14	19416	2.7365	1	0.717979	0.69576
GOTERM_BP_DIRECT	GO:0034138	toll-like receptor 3 signaling pathway	5	0.187899	0.0988688	COLEC12, TNIP2, UNC93B1, TNF, TLR3	2534	14	19416	2.7365	1	0.717979	0.69576
GOTERM_BP_DIRECT	GO:0002523	leukocyte migration involved in inflammatory response	5	0.187899	0.0988688	CCR6, TNF, S100A9, RTN4, S100A8	2534	14	19416	2.7365	1	0.717979	0.69576
GOTERM_BP_DIRECT	GO:0042987	amyloid precursor protein catabolic process	5	0.187899	0.0988688	APH1A, BACE1, CLN3, ADAM17, PSEN1	2534	14	19416	2.7365	1	0.717979	0.69576
GOTERM_BP_DIRECT	GO:0030239	myofibril assembly	5	0.187899	0.0988688	TMOD3, FLII, TMOD2, MYL9, MYH6	2534	14	19416	2.7365	1	0.717979	0.69576
GOTERM_BP_DIRECT	GO:1904322	cellular response to forskolin	5	0.187899	0.0988688	FDX1, ADCY3, ADCY8, GNAI1, CFTR	2534	14	19416	2.7365	1	0.717979	0.69576
GOTERM_BP_DIRECT	GO:0030174	regulation of DNA-templated DNA replication initiation	5	0.187899	0.0988688	MCM7, MCM4, NBN, MCM6, MCM2	2534	14	19416	2.7365	1	0.717979	0.69576
GOTERM_BP_DIRECT	GO:0050777	negative regulation of immune response	5	0.187899	0.0988688	LYN, CLEC12A, WDR41, C9ORF72, HLA-G	2534	14	19416	2.7365	1	0.717979	0.69576
GOTERM_BP_DIRECT	GO:0006002	fructose 6-phosphate metabolic process	5	0.187899	0.0988688	GPI, PFKL, HOOK1, GFPT1, HK1	2534	14	19416	2.7365	1	0.717979	0.69576
GOTERM_BP_DIRECT	GO:0051764	actin crosslink formation	5	0.187899	0.0988688	EPS8, MARCKS, DPYSL3, FLNA, LCP1	2534	14	19416	2.7365	1	0.717979	0.69576
GOTERM_BP_DIRECT	GO:0034116	positive regulation of heterotypic cell-cell adhesion	5	0.187899	0.0988688	FGB, FGG, FLOT1, TNF, CD44	2534	14	19416	2.7365	1	0.717979	0.69576
GOTERM_BP_DIRECT	GO:0051984	positive regulation of chromosome segregation	5	0.187899	0.0988688	NCAPH2, NCAPG, NCAPD2, SMC4, NCAPH	2534	14	19416	2.7365	1	0.717979	0.69576
GOTERM_BP_DIRECT	GO:0045040	protein insertion into mitochondrial outer membrane	5	0.187899	0.0988688	HSP90AA1, TOMM40, HSPA4, TOMM20, TOMM22	2534	14	19416	2.7365	1	0.717979	0.69576
GOTERM_BP_DIRECT	GO:0019985	translesion synthesis	5	0.187899	0.0988688	VCP, PCNA, USP10, SPRTN, DTL	2534	14	19416	2.7365	1	0.717979	0.69576
GOTERM_BP_DIRECT	GO:0038166	angiotensin-activated signaling pathway	5	0.187899	0.0988688	AHCYL1, ACE, SRC, CAV1, AGT	2534	14	19416	2.7365	1	0.717979	0.69576
GOTERM_BP_DIRECT	GO:0042633	hair cycle	5	0.187899	0.0988688	KRT33B, PPP1R13L, KRT16, KRT14, KRT83	2534	14	19416	2.7365	1	0.717979	0.69576
GOTERM_BP_DIRECT	GO:0033674	positive regulation of kinase activity	5	0.187899	0.0988688	CD4, ZNF622, NBN, CD44, DRD4	2534	14	19416	2.7365	1	0.717979	0.69576
GOTERM_BP_DIRECT	GO:0051452	intracellular pH reduction	5	0.187899	0.0988688	ATP6V1A, ATP6V0B, ATP6AP2, ATP6V1H, ATP6V0C	2534	14	19416	2.7365	1	0.717979	0.69576
GOTERM_BP_DIRECT	GO:1990845	adaptive thermogenesis	5	0.187899	0.0988688	HNRNPU, THADA, SLC25A5, SLC25A4, SORL1	2534	14	19416	2.7365	1	0.717979	0.69576
GOTERM_BP_DIRECT	GO:0042110	T cell activation	14	0.526118	0.0993279	TRAF2, DDOST, HSPD1, CUL4A, FKBP1A, DPP4, PPP3CA, CD4, CLEC7A, CD8A, RAB29, GRB2, CHRFAM7A, CD44	2534	68	19416	1.57751	1	0.717979	0.69576
GOTERM_BP_DIRECT	GO:0016197	endosomal transport	14	0.526118	0.0993279	VPS4B, VPS4A, AP5B1, DCLK1, CORO1C, EHD1, SNX27, HGS, RAB35, ANKFY1, SNX9, LAMTOR1, SQSTM1, REPS1	2534	68	19416	1.57751	1	0.717979	0.69576

## Sheet: VIP-DAVID-KEGG-Pathway
Category	Term	Count	%	PValue	Genes	List Total	Pop Hits	Pop Total	Fold Enrichment	Bonferroni	Benjamini	FDR
KEGG_PATHWAY	hsa04141:Protein processing in endoplasmic reticulum	87	3.26945	4.59436e-23	TRAM1, UBXN1, HSP90AB1, PRKCSH, UBE2D1, SEC61A2, SEC61A1, CAPN2, UBXN8, MAN1A1, FBXO6, CAPN1, UBXN4, SEC63, SKP1, PDIA3, HSP90AA1, SSR4, SSR3, DNAJB12, TRAF2, PDIA6, RAD23B, CKAP4, DDOST, PDIA4, DNAJC1, DAD1, DNAJC5, DNAJB11, CANX, PREB, SEC23A, VCP, RPN2, SAR1A, SAR1B, RPN1, HSPA4L, CUL1, DERL1, DERL2, RRBP1, RNF5, HSPBP1, UBE2J1, HSP90B1, DNAJB2, DNAJB1, LMAN1, GANAB, MAPK8, HSPH1, BAG2, OS9, L…	1571	170	8865	2.88784	1.63559e-20	1.63559e-20	9.64816e-21
KEGG_PATHWAY	hsa05171:Coronavirus disease - COVID-19	101	3.79557	4.06801e-19	RPL4, RPL5, RPL30, RPL3, RPL32, RPL31, RPL34, RPL10A, RPL8, TNF, RPL9, RPL6, RPL7, RPS15, RPS14, RPS17, RPS16, RPS19, RPL18A, RPL36AL, RPS18, RPL36, RPL35, RPS11, RPS10, IL6R, RPS13, RPS12, PRKCG, RPS9, RPL21, RPS7, RPS8, PRKCB, RPS5, RPL23, RPL22, RPS6, RPSA, PRKCA, ACE2, ADAM17, RPL24, RPL27, RPL29, RPL28, UBA52, RPS4Y2, C3, IRAK1, C7, ACE, ISG15, IL2, RPS26, RPS25, MAVS, RPL27A, RPS20, RPS23, …	1571	238	8865	2.39468	1.44821e-16	7.24106e-17	4.27141e-17
KEGG_PATHWAY	hsa05012:Parkinson disease	108	4.05862	5.38495e-18	CALML5, CALML3, PARK7, TUBB8, PSMD8, TUBB6, PSMD7, PSMD4, TUBB3, KIF5C, PSMD2, KIF5B, PSMD3, TUBB1, PSMD1, SLC39A2, PRKACA, SLC39A1, SLC39A4, SLC39A3, SDHA, TUBA4A, UQCRC1, VDAC2, VDAC1, UQCRC2, UBA52, TP53, PSMD12, PSMD11, UBA7, PSMD14, ITPR2, ITPR3, TXN, KLC1, UBE2J1, UBB, UBC, DRD2, NDUFV1, HSPA5, EIF2S1, GNAS, CALM3, UBA1, CALM1, CALM2, BCL2L1, TUBA8, COX4I1, LRRK2, COX4I2, RYR3, TUBA1C, TUBA…	1571	271	8865	2.24883	1.91704e-15	6.39014e-16	3.76946e-16
KEGG_PATHWAY	hsa05022:Pathways of neurodegeneration - multiple diseases	158	5.93762	3.31901e-16	APP, CALML5, CALML3, PARK7, TNF, TUBB8, PSMD8, TUBB6, PSMD7, PSMD4, TUBB3, KIF5C, PSMD2, KIF5B, PSMD3, TUBB1, CAPN2, PSMD1, CAPN1, PRKCG, MAP2K1, CSNK2A1, PRKCB, PRKCA, SDHA, TUBA4A, ATXN2L, UQCRC1, VDAC2, VDAC1, UQCRC2, RAF1, UBA52, SQSTM1, STX1A, OPTN, PSMD12, VCP, PSMD11, UBA7, PSMD14, CHRNA7, ITPR2, ITPR3, PSEN1, KLC1, C9ORF72, UBE2J1, UBB, UBC, DVL2, CACNA1S, NDUFV1, GRIA3, SPTBN2, WNT4, PRN…	1571	483	8865	1.84592	1.18572e-13	2.95392e-14	1.74248e-14
KEGG_PATHWAY	hsa04915:Estrogen signaling pathway	67	2.51785	4.3704e-16	ATF2, HSP90AB1, CALML5, KRT24, KRT23, CALML3, KRT26, AKT2, CREB3L1, PRKACA, HRAS, CTSD, MAP2K1, HSP90AA1, KRT35, KRT34, OPRM1, KRT31, KRT9, CREB3, ADCY9, RAF1, FKBP5, SRC, SHC1, GNAI3, ADCY3, ITPR2, ITPR3, ADCY8, EGFR, KRT40, GNAI1, HSP90B1, GNAI2, KRT33B, KRT33A, NRAS, MAPK1, KCNJ3, KCNJ5, GABBR2, HSPA8, KCNJ6, GABBR1, HSPA1L, HSPA6, KRT13, KRT12, KRT10, ESR1, ESR2, KRT19, KRT18, KRT17, SP1, KRT…	1571	139	8865	2.71996	1.58096e-13	3.11173e-14	1.83557e-14
KEGG_PATHWAY	hsa04144:Endocytosis	94	3.53251	1.55315e-13	SH3GL3, VPS29, ARF4, TFRC, ARPC1B, CLTC, CLTB, ARPC5L, CLTA, ARRB1, AP2A1, ARRB2, AP2A2, IGF1R, EEA1, CAPZB, KIF5C, KIF5B, PSD4, CHMP1A, VPS35, HRAS, AP2M1, SH3GL2, SH3GLB1, ACTR3, PDGFRA, ACTR2, HLA-B, HLA-C, HLA-A, ARFGAP3, HLA-F, HLA-G, RHOA, DNM1, HLA-E, RNF41, DNM2, RUFY1, HGS, RAB35, CHMP4C, CHMP4B, STAMBP, VPS28, RAB7A, ARF6, RAB5B, TSG101, RAB5C, SRC, VPS4B, VPS4A, CXCR4, VPS26A, CBL, ACT…	1571	252	8865	2.10489	5.5294e-11	9.21534e-12	5.43601e-12
KEGG_PATHWAY	hsa03010:Ribosome	72	2.70575	2.35842e-13	RPL4, RPL5, RPL30, RPL3, RPL32, RPL31, RPL34, RPLP1, RPLP0, RPL10A, RPL8, RPL9, RPL6, RPL7, RPS4X, RPS15, RPS14, RPL7A, RPS17, RPS16, RPS19, RPL18A, RPL36AL, RPS18, RPL36, RPLP2, RPL35, RPS11, RPS10, RPS13, RPS12, RPS9, RPL21, RPS7, RPS8, RPL23, RPS5, RPL22, RPS6, RPL13A, RPS3A, RPSA, RPL37A, RPL24, RPL27, RPL29, RPL28, UBA52, RPS4Y2, RPL10, RPL12, RPL11, RPS27L, MRPL12, MRPL11, RPS3, RPL14, RPL1…	1571	172	8865	2.36215	8.39488e-11	1.19942e-11	7.07526e-12
KEGG_PATHWAY	hsa05020:Prion disease	99	3.72041	8.73497e-13	ATF2, TNF, TUBB8, PSMD8, TUBB6, PSMD7, PSMD4, TUBB3, KIF5C, PSMD2, CREB3L1, KIF5B, PSMD3, TUBB1, PSMD1, PRKACA, CSNK2A1, SDHA, TUBA4A, UQCRC1, VDAC2, VDAC1, UQCRC2, PSMD12, PSMD11, PSMD14, ITPR2, ITPR3, KLC1, STIP1, C7, CACNA1S, NDUFV1, HSPA8, PRNP, CAV3, HSPA5, CAV2, CAV1, HSPA6, EIF2S1, TUBA8, RYR1, GSK3B, RYR2, COX4I1, COX4I2, RYR3, TUBA1C, PPP3CA, TUBA1B, TUBA1A, RAC2, RAC1, TUBB, PSMA5, PSMA…	1571	278	8865	2.00952	3.10974e-10	3.88706e-11	2.29293e-11
KEGG_PATHWAY	hsa03050:Proteasome	31	1.16498	1.14981e-12	PSMD12, PSMD11, PSMD14, PSMA7, PSMA8, PSMD8, PSMB6, PSMB4, PSMD7, PSMB5, PSMD4, PSMB2, PSMB3, PSMD2, PSMD3, PSMB1, PSMD1, ADRM1, PSMB8, PSMA5, PSMA6, PSMC5, PSMA3, PSMC6, PSMA4, PSMC3, PSMA1, PSMC4, PSMA2, PSMC2, PSME2	1571	46	8865	3.80283	4.09349e-10	4.54813e-11	2.68288e-11
KEGG_PATHWAY	hsa05170:Human immunodeficiency virus 1 infection	80	3.00639	8.25196e-12	CALML5, CALML3, TNF, PPP3CA, AP1G2, AP1G1, TRIM5, CFL2, AKT2, CFL1, CHEK1, AP1S2, RAC2, AP1S1, RAC3, AP1S3, RAC1, B2M, HRAS, SKP1, PRKCG, PDIA3, MAP2K1, CHUK, PRKCB, AP1B1, HLA-B, TAP2, HLA-C, TAP1, TRAF2, PRKCA, HLA-A, HLA-F, HLA-G, HLA-E, TNFRSF1A, TAPBP, DDB1, RAF1, CUL5, CUL1, GNAI3, CXCR4, ITPR2, ITPR3, SAMHD1, GNAI1, GNAI2, NRAS, PAK1, MAPK8, GNG2, IRAK1, GNA11, MAPK1, BID, PAK2, PAK4, AP1M…	1571	213	8865	2.1194	2.9377e-09	2.9377e-10	1.73291e-10
KEGG_PATHWAY	hsa05010:Alzheimer disease	124	4.6599	9.54685e-12	APP, CALML5, IRS4, CALML3, TNF, TUBB8, PSMD8, TUBB6, PSMD7, PSMD4, TUBB3, KIF5C, PSMD2, AKT2, KIF5B, PSMD3, TUBB1, CAPN2, PSMD1, CAPN1, SLC39A2, SLC39A1, SLC39A4, SLC39A3, MAP2K1, CSNK2A1, SDHA, TUBA4A, ADAM17, UQCRC1, VDAC2, VDAC1, UQCRC2, RAF1, RTN3, PSMD12, PSMD11, PSMD14, CHRNA7, ITPR2, ITPR3, PSEN1, KLC1, RTN4, APH1A, DVL2, CACNA1S, APOE, NDUFV1, WNT4, EIF2S1, CALM3, CHRFAM7A, CALM1, CALM2, …	1571	391	8865	1.78957	3.39866e-09	3.08971e-10	1.82258e-10
KEGG_PATHWAY	hsa04145:Phagosome	65	2.44269	1.37704e-11	ITGB1, ITGB5, TFRC, ACTB, ACTG1, SEC61A2, TUBB8, EEA1, TUBA1C, SEC61A1, TUBA1B, TUBB6, FCGR3A, TUBA1A, LAMP1, TUBB3, TUBB1, LAMP2, ITGAV, RAC1, ATP6V1E1, ATP6V0B, TUBB, ITGA2, STX7, HLA-B, TAP2, HLA-C, TAP1, HLA-A, HLA-F, HLA-G, TUBA4A, HLA-E, DYNC1LI2, TUBB2A, HGS, CANX, ATP6V1B2, ATP6V0D1, SEC22B, ATP6V0C, HLA-DQB1, RAB7A, VAMP3, COLEC12, ATP6V1A, DYNC1I2, RAB5B, RAB5C, TUBAL3, STX18, THBS1, C3…	1571	159	8865	2.30685	4.90227e-09	3.87938e-10	2.2884e-10
KEGG_PATHWAY	hsa04530:Tight junction	68	2.55543	1.41663e-11	ITGB1, ARPC1B, ARPC5L, PPP2R2A, ACTB, ACTG1, TUBA1C, TUBA1B, STK11, TUBA1A, PPP2R1B, PPP2R1A, RAC1, PRKACA, SYNPO, ACTR3, ACTR2, PRKCE, ACTN1, SCRIB, ACTN4, RHOA, TUBA4A, RAP2C, TIAM1, CLDN10, MYL6, MYH9, EZR, MYL9, CFTR, PRKAA1, PRKAA2, PCNA, TUBAL3, SRC, ARHGAP17, CD1B, ACTR3B, MYL12A, CD1A, PPP2CA, CDC42, PPP2CB, MAPK8, ERBB2, MICALL2, MYH14, MYH11, MYH10, MAP3K1, HSPA4, RDX, MSN, ARPC4, CGN, …	1571	170	8865	2.25716	5.04322e-09	3.87938e-10	2.2884e-10
KEGG_PATHWAY	hsa05014:Amyotrophic lateral sclerosis	118	4.43442	2.64158e-11	NUP188, TNF, ACTB, ACTG1, TUBB8, PSMD8, TUBB6, PSMD7, PSMD4, TUBB3, KIF5C, PSMD2, KIF5B, PSMD3, TUBB1, PSMD1, NUP210, SDHA, TUBA4A, ATXN2L, NUP93, UQCRC1, VDAC1, UQCRC2, PFN1, SQSTM1, TP53, OPTN, PSMD12, NUP205, VCP, PSMD11, PSMD14, ITPR3, KLC1, C9ORF72, TPR, NDUFV1, NUP155, HSPA5, FUS, CHCHD10, EIF2S1, CHMP2B, BCL2, HNRNPA1L2, RAB5A, BCL2L1, TUBA8, COX4I1, COX4I2, WDR41, TUBA1C, PPP3CA, TUBA1B, …	1571	371	8865	1.79478	9.40401e-09	6.71716e-10	3.96237e-10
KEGG_PATHWAY	hsa05132:Salmonella infection	88	3.30703	4.85526e-11	CYFIP2, CYFIP1, HSP90AB1, CSE1L, ARPC1B, ARPC5L, FBXO22, TNF, ACTB, ACTG1, TUBB8, TUBA1C, TUBA1B, TUBB6, ACTR1A, TUBA1A, TUBB3, KIF5C, MYC, AKT2, KIF5B, TUBB1, TNFSF10, CASP1, RAC1, HRAS, SKP1, ACTR3, ACTR2, MAP2K1, HSP90AA1, ANXA2, CHUK, EXOC7, TUBB, RHOG, RHOH, TRAF2, RHOA, TUBA4A, RHOB, TNFRSF1A, DNM2, DYNC1LI2, TUBB2A, RHOJ, TLR9, EXOC4, RAF1, PFN1, MYL9, GAPDH, RAB7A, BIRC3, ARF6, DYNC1I2, R…	1571	251	8865	1.97839	1.72847e-08	1.15231e-09	6.79736e-10
KEGG_PATHWAY	hsa05163:Human cytomegalovirus infection	79	2.96881	6.26227e-10	ATF2, GSK3B, CALML5, CCL4L2, CALML3, TNF, PPP3CA, MYC, AKT2, CREB3L1, RAC2, RAC3, ITGAV, RAC1, PRKACA, B2M, HRAS, IL6R, JAK1, PRKCG, PDIA3, PDGFRA, MAP2K1, CHUK, PRKCB, HLA-B, TAP2, HLA-C, TAP1, TRAF2, PRKCA, HLA-A, HLA-F, HLA-G, RHOA, HLA-E, TNFRSF1A, TAPBP, CREB3, ADCY9, RAF1, TP53, SRC, PTGER1, GNAI3, CXCR4, ADCY3, ITPR2, ITPR3, ADCY8, EGFR, GNAI1, GNAI2, NRAS, GNG2, GNA11, MAPK1, BID, CDKN2A,…	1571	226	8865	1.97252	2.22937e-07	1.39335e-08	8.21923e-09
KEGG_PATHWAY	hsa04540:Gap junction	42	1.57835	1.84838e-09	TUBAL3, SRC, GNAI3, LPAR1, ADCY3, ITPR2, ADRB1, ITPR3, ADCY8, GNAI1, EGFR, GNAI2, TUBB8, TUBA1C, TUBA1B, TUBB6, GJA1, NRAS, TUBA1A, TUBB3, GNA11, TUBB1, MAPK1, DRD2, PRKACA, HRAS, PRKCG, PDGFRA, MAP2K1, PRKCB, TUBB, PRKCA, TUBB4B, TUBA4A, TJP1, TUBB2A, ADCY9, GNAS, GRB2, KRAS, RAF1, TUBA8	1571	92	8865	2.57611	6.58023e-07	3.83181e-08	2.26034e-08
KEGG_PATHWAY	hsa04510:Focal adhesion	72	2.70575	1.93743e-09	ITGB1, GSK3B, MYLK2, ITGB5, ITGB4, TNC, PTEN, ILK, LAMC2, ARHGAP5, ACTB, IGF1R, ACTG1, CCND2, AKT2, CAPN2, RAC2, RAC3, ITGAV, ITGB7, RAC1, HRAS, PRKCG, PDGFRA, MAP2K1, PPP1R12A, ITGA4, PRKCB, ITGA3, ACTN1, ITGA2, PRKCA, ACTN4, RHOA, VAV1, RAF1, TLN1, MYL9, VCL, BIRC3, LAMA5, SRC, SHC1, LAMA3, THBS1, MYL12A, EGFR, CDC42, VTN, PAK1, MAPK8, ERBB2, SPP1, FLNA, MAPK1, FLNB, PAK2, PAK4, LAMB3, CAV3, CA…	1571	203	8865	2.00142	6.89726e-07	3.83181e-08	2.26034e-08
KEGG_PATHWAY	hsa05017:Spinocerebellar ataxia	56	2.10447	3.73198e-09	RYR1, GTF2B, ATP2A3, ATP2A2, ATP2A1, PSMD8, PSMD7, PSMD4, PSMD2, AKT2, PSMD3, PSMD1, PRKCG, TBP, PRKCB, TRAF2, PRKCA, ATXN2L, PSMA5, PSMA6, PSMA3, PSMA4, PSMA1, PSMA2, VDAC2, VDAC1, SLC25A5, SLC25A4, SLC25A6, PSMD12, PSMD11, PSMD14, ITPR2, ITPR3, PSMA7, PSMA8, PSMB6, PSMB4, MAPK8, PSMB5, PSMB2, PSMB3, PSMB1, GRIA3, SPTBN2, ADRM1, PUM1, MTOR, PSMC5, PSMC6, PSMC3, SP1, PSMC4, PSMC2, ATXN10, SLC25A31	1571	144	8865	2.19446	1.32859e-06	6.99256e-08	4.12482e-08
KEGG_PATHWAY	hsa05016:Huntington disease	97	3.64525	5.98588e-09	TUBB8, PSMD8, TUBB6, PSMD7, PSMD4, TUBB3, KIF5C, PSMD2, CREB3L1, KIF5B, PSMD3, TUBB1, PSMD1, EP300, AP2M1, TGM2, SDHA, TUBA4A, UQCRC1, VDAC2, VDAC1, UQCRC2, TP53, STX1A, PSMD12, PSMD11, PSMD14, SLC1A3, KLC1, CLTCL1, NDUFV1, GRIA3, SP1, DLG4, TUBA8, HIP1, COX4I1, CLTC, COX4I2, CLTB, CLTA, AP2A1, AP2A2, TUBA1C, TUBA1B, ACTR1A, TUBA1A, GPX1, TBP, TUBB, TRAF2, PSMA5, PSMA6, CREB3, PSMA3, PSMA4, TUBB2…	1571	311	8865	1.76	2.13097e-06	1.06549e-07	6.28517e-08
KEGG_PATHWAY	hsa04071:Sphingolipid signaling pathway	49	1.84141	1.2061e-08	PTEN, PPP2R2A, TNF, SMPD2, SPTLC1, PPP2R1B, SPTLC2, PPP2R1A, AKT2, BDKRB2, RAC2, RAC3, RAC1, HRAS, CTSD, PRKCG, ABCC1, MAP2K1, FCER1G, PRKCB, PRKCE, TRAF2, PRKCA, RHOA, TNFRSF1A, RAF1, TP53, CERS1, CERS2, OPRD1, GNAI3, GNAI1, GNAI2, PLD2, PPP2CA, PPP2CB, NRAS, SGPL1, MAPK8, MAPK1, S1PR3, SPTSSA, BID, MAPK14, PPP2R2B, PPP2R2D, BCL2, KRAS, DEGS1	1571	122	8865	2.26641	4.29371e-06	2.04463e-07	1.2061e-07
KEGG_PATHWAY	hsa04810:Regulation of actin cytoskeleton	75	2.81849	5.25247e-08	ITGB1, CYFIP2, CYFIP1, MYLK2, ITGB5, ITGB4, CHRM4, ARPC1B, ARPC5L, FGF2, ACTB, ACTG1, CFL2, AKT2, CFL1, BDKRB2, RAC2, RAC3, ITGAV, ITGB7, RAC1, HRAS, ACTR3, PDGFRA, ACTR2, MAP2K1, PPP1R12A, ITGA4, ITGA3, ACTN1, ITGA2, ACTN4, RHOA, VAV1, TIAM1, MYH9, ARHGEF4, RAF1, EZR, PFN1, MYL9, VCL, SRC, LPAR1, CXCR4, IQGAP1, ACTR3B, IQGAP3, MYL12A, EGFR, INS, CDC42, NRAS, PAK1, SCIN, C7, MYH14, MAPK1, MYH11, …	1571	230	8865	1.84008	1.86986e-05	8.49944e-07	5.01372e-07
KEGG_PATHWAY	hsa04820:Cytoskeleton in muscle cells	75	2.81849	7.83183e-08	ITGB1, ITGB5, ITGB4, FHL1, FHL2, ENO1, SYNE2, ACTB, ACTG2, MYOM2, LMNB2, LMNB1, ACTG1, CAPZB, TMEM43, ITGAV, ITGB7, SPTAN1, EMD, SNTA1, DSP, SUN1, TPM4, ACTN3, ITGA4, TPM3, ACTN2, ITGA3, TPM2, TMOD3, ITGA2, TPM1, TMOD2, ATP1B3, MYH1, MYH2, MYH3, DAAM1, MYH8, MYH9, DSG2, MYH4, TLN1, MYL9, MYH6, VCL, MYH7, PLEC, ATP1A3, ATP1A1, THBS1, TTN, PDLIM3, LMNA, MYH13, MYH14, MYH11, DMD, FLNC, PDLIM5, MYH10…	1571	232	8865	1.82421	2.78809e-05	1.21223e-06	7.1508e-07
KEGG_PATHWAY	hsa05205:Proteoglycans in cancer	68	2.55543	9.36382e-08	ITGB1, ITGB5, HSPB2, FGF2, TNF, ACTB, IGF1R, ACTG1, MYC, AKT2, ITGAV, RAC1, PRKACA, HRAS, PRKCG, MAP2K1, PPP1R12A, PRKCB, ITGA2, RPS6, PRKCA, ANK1, RHOA, VAV1, TIAM1, RAF1, EZR, TP53, CD44, CD63, DDX5, SRC, ITPR2, ITPR3, IQGAP1, CBL, THBS1, EGFR, CDC42, VTN, NRAS, PAK1, ERBB3, ERBB2, FLNA, MAPK1, WNT4, TGFB1, CAV3, CAV2, LUM, CAV1, PTCH1, RDX, STAT3, FN1, MSN, MAPK14, ESR1, MTOR, VEGFA, COL1A2, R…	1571	204	8865	1.88097	3.33346e-05	1.38897e-06	8.19334e-07
KEGG_PATHWAY	hsa05230:Central carbon metabolism in cancer	32	1.20256	3.08076e-07	PTEN, PDHB, SLC1A5, EGFR, HK1, LDHC, LDHB, NRAS, LDHA, MYC, AKT2, ERBB2, MAPK1, HRAS, PDK1, NTRK1, PDGFRA, MAP2K1, G6PD, PDHA1, PGAM1, IDH2, PGAM2, MTOR, PFKL, PKM, PGAM4, KRAS, RAF1, TP53, LDHAL6A, FGFR1	1571	71	8865	2.54328	0.000109669	4.387e-06	2.58784e-06
KEGG_PATHWAY	hsa04022:cGMP-PKG signaling pathway	57	2.14205	3.95397e-07	ATF2, MYLK2, CALML5, PDE3B, IRS4, ATP2A3, ATP2A2, CALML3, ATP2A1, PPP3CA, RGS2, AKT2, CREB3L1, BDKRB2, GTF2I, MAP2K1, PPP1R12A, PRKCE, ATP1B3, RHOA, CREB3, ADCY9, ADRB3, VDAC2, VDAC1, RAF1, SLC25A5, MYL9, SLC25A4, MYH6, MYH7, SLC25A6, OPRD1, GNAI3, ATP1A3, ADCY3, ITPR2, ADRB1, ITPR3, ADRB2, ATP1A1, ADCY8, GNAI1, INS, GNAI2, PIK3R5, GNA11, MAPK1, CACNA1S, ATP2B4, ATP2B3, ATP2B2, ATP2B1, CALM3, SLC…	1571	166	8865	1.93762	0.000140751	5.41389e-06	3.19359e-06
KEGG_PATHWAY	hsa04961:Endocrine and other factor-regulated calcium reabsorption	26	0.977076	7.30107e-07	CLTC, CLTB, ATP1A3, CLTA, AP2A1, ATP1A1, AP2A2, CLTCL1, BDKRB2, PRKACA, AP2M1, PRKCG, PRKCB, ATP2B4, ATP2B3, PRKCA, ATP1B3, ATP2B2, AP2B1, ATP2B1, ESR1, DNM1, RAB11A, DNM2, ADCY9, GNAS	1571	53	8865	2.76822	0.000259884	9.6266e-06	5.67861e-06
KEGG_PATHWAY	hsa04612:Antigen processing and presentation	34	1.27772	9.00045e-07	KIR3DS1, HSP90AB1, TNF, KLRC1, B2M, HLA-DQA1, CTSB, PDIA3, HSPA8, HSP90AA1, HSPA1L, HSPA5, HSPA4, HSPA6, HLA-B, TAP2, HLA-C, TAP1, HLA-A, HSPA2, KIR3DL3, HLA-F, HLA-G, TAPBP, HLA-E, CD4, CD8A, CANX, PSME2, KLRD1, CALR, HSPA1B, HSPA1A, HLA-DQB1	1571	81	8865	2.36863	0.000320365	1.14434e-05	6.75034e-06
KEGG_PATHWAY	hsa05100:Bacterial invasion of epithelial cells	33	1.24014	1.09289e-06	ITGB1, SHC1, SRC, ARPC1B, CLTC, ARPC5L, CLTB, ILK, CLTA, CBL, ACTR3B, ACTB, ACTG1, CDC42, CDH1, CLTCL1, CTNNA1, RAC1, ACTR3, ACTR2, CAV3, CAV2, CAV1, RHOG, FN1, ARPC4, ARPC5, RHOA, DNM1, DNM2, ARPC2, CTNNB1, VCL	1571	78	8865	2.38738	0.000388992	1.34161e-05	7.91401e-06
KEGG_PATHWAY	hsa05110:Vibrio cholerae infection	25	0.939496	1.28293e-06	ATP6V1A, KDELR1, ADCY3, ACTB, ACTG1, SEC61A2, SEC61A1, ATP6V0A2, ATP6V1H, ATP6V1E1, PRKACA, ATP6V1C1, SLC12A2, ATP6V0B, PRKCA, PDIA4, TJP1, ADCY9, ATP6V1B2, GNAS, KDELR2, ATP6V0D1, ATP6V0C, CFTR, TJP2	1571	51	8865	2.76613	0.000456618	1.52241e-05	8.98049e-06
KEGG_PATHWAY	hsa04814:Motor proteins	63	2.36753	1.47696e-06	KIF14, KIF12, ACTB, ACTG2, ACTG1, TUBB8, TUBA1C, TUBA1B, TUBB6, ACTR1A, TUBA1A, CAPZB, TUBB3, KIF5C, KIF5B, TUBB1, MYO18A, TPM4, TPM3, TPM2, TUBB, TPM1, KIF23, TUBG2, TUBA4A, ACTA2, MYH1, MYH2, MYL6, DYNC1LI2, MYH3, TUBB2A, MYH8, MYH9, KIF20A, MYH4, MYL9, MYH6, MYH7, DYNC1I2, DCTN2, TUBAL3, DCTN1, KLC1, MYL12A, KIF3A, MYO6, MYH13, MYH14, MYH11, MYH10, MYH7B, DYNC1H1, TUBB4B, MYO1D, MYO1B, MYO1C, …	1571	197	8865	1.80458	0.00052566	1.69612e-05	1.00052e-05
KEGG_PATHWAY	hsa04728:Dopaminergic synapse	47	1.76625	1.53784e-06	ATF2, GSK3B, CALML5, GNAI3, ITPR2, PPP2R2A, ARRB1, CALML3, ITPR3, ARRB2, COMT, GNAI1, GNAI2, PPP2CA, PPP2CB, PPP3CA, MAPK8, GNG2, PPP2R1B, PPP2R1A, KIF5C, AKT2, KIF5B, CREB3L1, DRD2, PRKACA, GRIA3, DRD4, KCNJ3, PRKCG, KCNJ5, KCNJ6, PRKCB, PRKCA, MAPK14, GNG12, CREB3, PPP2R2B, GNB2, GNB1, PPP2R2D, GNB4, GNAS, CALM3, GNB5, CALM1, CALM2	1571	132	8865	2.00922	0.000547323	1.71085e-05	1.00921e-05
KEGG_PATHWAY	hsa05200:Pathways in cancer	137	5.14844	2.0691e-06	CALML5, EPO, CALML3, FGF2, IGF1R, RASSF1, CCND2, TFG, CDH1, MYC, AKT2, PIM1, EP300, SKP2, PRKACA, IL6R, SKP1, PRKCG, PDGFRA, MAP2K1, TPM3, PRKCB, MITF, PRKCA, BCR, ADCY9, RAF1, TP53, CTBP2, CTBP1, CUL2, CUL1, LPAR1, GSTT2, HSP90B1, PLD2, BCL2L11, TPR, DVL2, PMAIP1, GSTT2B, WNT4, STAT5A, GSTM3, TGFB1, GADD45B, JUP, PTCH1, FN1, GNG12, ESR1, ESR2, IL2, SP1, GNB2, GNB1, CDK2, BCL2, MDM2, GNB4, GNAS, …	1571	533	8865	1.45043	0.00073633	2.1571e-05	1.27245e-05
KEGG_PATHWAY	hsa05130:Pathogenic Escherichia coli infection	64	2.40511	2.07069e-06	ITGB1, CYFIP2, CYFIP1, ARPC1B, ARPC5L, TNF, ACTB, ACTG1, TUBB8, TUBA1C, TUBA1B, TUBB6, TUBA1A, TUBB3, TUBB1, TNFSF10, CASP1, RAC1, ACTR3, ACTR2, CHUK, TUBB, TRAF2, RHOA, TUBA4A, TNFRSF1A, CLDN10, TUBB2A, NCL, MYH9, EZR, GAPDH, ARF6, RAB1A, TUBAL3, SRC, LPAR1, ACTR3B, CDC42, PAK1, MAPK8, IRAK1, MYO6, RPS3, MYH14, MAPK1, MYH11, MYH10, PAK2, ARPC4, ARPC5, TUBB4B, MAPK14, MYO1D, TJP1, MYO1B, OCLN, MY…	1571	203	8865	1.77904	0.000736897	2.1571e-05	1.27245e-05
KEGG_PATHWAY	hsa01521:EGFR tyrosine kinase inhibitor resistance	33	1.24014	2.12075e-06	GSK3B, SHC1, SRC, PTEN, FGF2, EGFR, IGF1R, NRAS, BCL2L11, ERBB3, AKT2, ERBB2, MAPK1, HRAS, IL6R, JAK1, PRKCG, PDGFRA, MAP2K1, PRKCB, RPS6, STAT3, PRKCA, MTOR, VEGFA, AXL, RPS6KB2, BCL2, NF1, GRB2, KRAS, RAF1, BCL2L1	1571	80	8865	2.3277	0.000754702	2.1571e-05	1.27245e-05
KEGG_PATHWAY	hsa05203:Viral carcinogenesis	64	2.40511	2.98596e-06	YWHAE, ATF2, DDX3X, YWHAB, GTF2B, UBE3A, CCND2, YWHAQ, CREB3L1, CHEK1, EP300, RAC1, PRKACA, SKP2, HRAS, YWHAG, JAK1, YWHAH, USP7, TBP, ACTN1, HLA-B, HLA-C, TRAF2, SCRIB, TRAF1, HLA-A, ACTN4, HLA-F, HLA-G, YWHAZ, RHOA, HLA-E, DDB1, CREB3, PKM, TRAF3, ATP6V0D1, TP53, HDAC2, SRC, UBR4, HDAC6, C3, CDC42, NRAS, SCIN, MAPK1, PMAIP1, LYN, STAT5A, RANBP1, GSN, CDKN2A, STAT3, DLG1, SNW1, HNRNPK, DNAJA3, C…	1571	205	8865	1.76169	0.00106244	2.95278e-05	1.74181e-05
KEGG_PATHWAY	hsa04137:Mitophagy - animal	39	1.46561	4.4257e-06	RAB5B, VCP, TOMM40, RAB5C, SRC, PHB2, TOMM20, NRAS, MAP1LC3B, MAPK8, RHOT1, UBB, UBC, MFN2, HRAS, TBC1D15, FIS1, GABARAPL2, CSNK2A1, AMFR, ATG9A, TFEB, HUWE1, TRAF2, MITF, EIF2S1, SP1, NBR1, FKBP8, TAX1BP1, KRAS, PGAM5, UBA52, RAB5A, SQSTM1, TP53, OPTN, RAB7A, BCL2L1	1571	105	8865	2.09594	0.00157431	4.25824e-05	2.51188e-05
KEGG_PATHWAY	hsa04261:Adrenergic signaling in cardiomyocytes	51	1.91657	5.71529e-06	ATF2, RYR2, CALML5, ATP2A3, ATP2A2, PPP2R2A, CALML3, ATP2A1, PPP2R1B, PPP2R1A, AKT2, CREB3L1, PRKACA, TPM4, TPM3, TPM2, TPM1, PRKCA, ATP1B3, CREB3, ADCY9, MYH6, MYH7, KCNE1, GNAI3, ATP1A3, ADCY3, ADRB1, ADRB2, ATP1A1, ADCY8, GNAI1, GNAI2, PIK3R5, PPP2CA, PPP2CB, MAPK1, CACNA1S, ATP2B4, ATP2B3, ATP2B2, ATP2B1, MAPK14, AGT, PPP2R2B, PPP2R2D, BCL2, GNAS, CALM3, CALM1, CALM2	1571	154	8865	1.86875	0.00203258	5.35432e-05	3.15845e-05
KEGG_PATHWAY	hsa05165:Human papillomavirus infection	92	3.45735	6.03906e-06	ITGB1, GSK3B, ITGB5, ITGB4, TNC, PTEN, PPP2R2A, UBE3A, LAMC2, TNF, CCND2, PPP2R1B, PPP2R1A, AKT2, CREB3L1, EP300, ITGAV, ITGB7, ATP6V1E1, PRKACA, HRAS, JAK1, ATP6V0B, MAP2K1, TBP, ITGA4, CHUK, ITGA3, ITGA2, HLA-B, HLA-C, SCRIB, HLA-A, TUBG2, HLA-F, HLA-G, HLA-E, TNFRSF1A, CREB3, PKM, TRAF3, ATP6V1B2, RAF1, ATP6V0D1, ATP6V0C, TP53, TLR3, ATP6V1A, LAMA5, HDAC2, LAMA3, UBR4, PSEN1, THBS1, EGFR, PPP2…	1571	333	8865	1.559	0.0021476	5.37931e-05	3.17319e-05
KEGG_PATHWAY	hsa04120:Ubiquitin mediated proteolysis	48	1.80383	6.04417e-06	DET1, CUL7, CUL5, UBA7, UBE3C, CUL3, CUL2, CUL1, UBE2D1, UBE3A, CBL, UBE2J1, FZR1, CDC23, UBB, UBC, CDC27, UBR5, VHL, SKP2, SKP1, UBE2H, UBE2I, MAP3K1, UBE2B, UBE2C, HUWE1, UBE2E1, UBE2G1, WWP2, UBE2A, CUL4A, DDB1, ITCH, NEDD4, MDM2, UBE2O, UBA1, STUB1, TRIP12, TRIM37, SAE1, UBA52, UBE2K, TRIM32, CUL4B, BIRC3, UBE2M	1571	142	8865	1.90746	0.00214942	5.37931e-05	3.17319e-05
KEGG_PATHWAY	hsa00020:Citrate cycle (TCA cycle)	17	0.638858	1.03112e-05	PDHA1, IDH3G, MDH2, IDH2, DLST, PDHB, SDHA, ACLY, SUCLA2, PC, IDH3B, SUCLG2, DLAT, ACO2, PCK1, DLD, IDH3A	1571	30	8865	3.19764	0.00366407	8.95311e-05	5.28133e-05
KEGG_PATHWAY	hsa05169:Epstein-Barr virus infection	62	2.32995	1.12048e-05	TNF, ICAM1, PSMD8, PSMD7, CCND2, PSMD4, MYC, PSMD2, AKT2, PSMD3, PSMD1, RAC1, SKP2, B2M, JAK1, PDIA3, USP7, CHUK, HLA-B, TAP2, HLA-C, TAP1, TRAF2, HLA-A, HLA-F, HLA-G, HLA-E, TAPBP, NCOR2, TRAF3, TP53, CD44, HLA-DQB1, PSMD12, HDAC2, PSMD11, PSMD14, MAPK8, BCL2L11, IRAK1, BID, HLA-DQA1, LYN, GADD45B, STAT1, ADRM1, STAT3, ISG15, MAPK14, MAVS, PSMC5, SNW1, PSMC6, PSMC3, PSMC4, NEDD4, PSMC2, CDK2, BC…	1571	204	8865	1.715	0.003981	9.49744e-05	5.60242e-05
KEGG_PATHWAY	hsa04066:HIF-1 signaling pathway	39	1.46561	1.21385e-05	TFRC, EPO, CUL2, SERPINE1, ENO1, PDHB, EGFR, IGF1R, HK1, INS, LDHC, LDHB, LDHA, AKT2, ERBB2, PGK1, MAPK1, EP300, VHL, IL6R, PDK1, PRKCG, EGLN3, MAP2K1, PDHA1, PRKCB, RPS6, STAT3, PRKCA, MTOR, VEGFA, PFKL, TF, RPS6KB2, BCL2, ALDOC, ALDOA, GAPDH, LDHAL6A	1571	109	8865	2.01902	0.00431202	0.000100496	5.92812e-05
KEGG_PATHWAY	hsa05166:Human T-cell leukemia virus 1 infection	66	2.48027	1.71027e-05	ATF2, PTEN, TNF, ICAM1, PPP3CA, XPO1, CDC23, CCND2, PTTG1, MYC, AKT2, CREB3L1, CHEK1, CDC27, EP300, PRKACA, B2M, HRAS, JAK1, MAP2K1, TBP, CHUK, IL1R2, HLA-B, HLA-C, HLA-A, HLA-F, HLA-G, HLA-E, TNFRSF1A, CREB3, ADCY9, CANX, VDAC2, VDAC1, SLC25A5, TLN1, SLC25A4, TP53, SLC25A6, HLA-DQB1, ADCY3, ADCY8, NRAS, MAPK8, MAPK1, BUB3, HLA-DQA1, STAT5A, RANBP1, FDPS, TGFB1, CDKN2C, MAP3K1, CDKN2A, IL2, CD4, …	1571	224	8865	1.66264	0.00607012	0.000138376	8.16266e-05
KEGG_PATHWAY	hsa04210:Apoptosis	45	1.69109	2.2606e-05	TUBAL3, ITPR2, ITPR3, TNF, LMNB2, ACTB, ACTG1, LMNB1, TUBA1C, TUBA1B, NRAS, MAPK8, BCL2L11, TUBA1A, AIFM1, AKT2, LMNA, TNFSF10, CAPN2, MAPK1, PMAIP1, CAPN1, BID, HRAS, CTSD, SPTAN1, CTSB, NTRK1, MAP2K1, GADD45B, PARP1, CHUK, TRAF2, TRAF1, EIF2S1, TUBA4A, TNFRSF1A, BCL2, KRAS, ATM, RAF1, TP53, BIRC3, BCL2L1, TUBA8	1571	136	8865	1.86714	0.00801552	0.000178838	0.000105495
KEGG_PATHWAY	hsa03013:Nucleocytoplasmic transport	38	1.42803	2.45557e-05	IPO13, AHCTF1, IPO11, NUP205, NUP188, CSE1L, SUMO4, IPO7, IPO4, IPO5, IPO8, IPO9, XPO1, XPO4, TPR, KPNA6, KPNA5, KPNA2, TNPO3, RANBP2, NDC1, UPF2, UPF1, UBE2I, NCBP1, NUP155, NUP210, NCBP2, XPO7, SRRM1, NUP93, EEF1A1, DDX19A, DDX39B, XPOT, TMEM33, RAN, KPNB1	1571	108	8865	1.98547	0.00870382	0.000190039	0.000112102
KEGG_PATHWAY	hsa05414:Dilated cardiomyopathy	37	1.39045	3.08912e-05	ITGB1, RYR2, ITGB5, ITGB4, ATP2A3, ATP2A2, ADCY3, ADRB1, ATP2A1, ADCY8, TNF, ACTB, ACTG1, TTN, LMNA, DMD, ITGAV, ITGB7, CACNA1S, PRKACA, EMD, SNTA1, TGFB1, TPM4, CAV3, ITGA4, TPM3, ITGA3, TPM2, ITGA2, TPM1, AGT, DES, ADCY9, GNAS, MYH6, MYH7	1571	105	8865	1.98845	0.0109372	0.000233984	0.000138025
KEGG_PATHWAY	hsa00010:Glycolysis / Gluconeogenesis	27	1.01466	3.53449e-05	GPI, ENO1, PDHB, HK1, LDHC, LDHB, LDHA, ALDH1B1, PGK1, DLAT, PCK1, PGM1, PDHA1, TPI1, PGAM1, PGAM2, ALDH3A2, MINPP1, PFKL, PKM, PGAM4, ALDOC, ALDOA, DLD, GAPDH, ALDH7A1, LDHAL6A	1571	67	8865	2.27401	0.0125042	0.000262142	0.000154634
KEGG_PATHWAY	hsa04730:Long-term depression	25	0.939496	3.9204e-05	RYR1, GNAZ, GNAI3, ITPR2, ITPR3, GNAI1, GNAI2, IGF1R, PPP2CA, PPP2CB, NRAS, PPP2R1B, PPP2R1A, GNA11, MAPK1, HRAS, GRIA3, PRKCG, LYN, MAP2K1, PRKCB, PRKCA, GNAS, KRAS, RAF1	1571	60	8865	2.35121	0.01386	0.000284829	0.000168017
KEGG_PATHWAY	hsa04218:Cellular senescence	49	1.84141	5.09206e-05	CALML5, SERPINE1, PTEN, CALML3, PPP3CA, CCND2, MYC, AKT2, CHEK1, CAPN2, CAPN1, NBN, HRAS, MAP2K1, HLA-B, HLA-C, HLA-A, HLA-F, HLA-G, SIRT1, HLA-E, VDAC2, VDAC1, RAF1, SLC25A5, SLC25A4, SQSTM1, TP53, SLC25A6, ITPR2, ITPR3, NRAS, RBBP4, MAPK1, TRPM7, TGFB1, GADD45B, CDKN2A, MAPK14, MTOR, CDK2, MDM2, KRAS, CALM3, ATM, SLC25A31, CALM1, CALM2, ATR	1571	157	8865	1.76116	0.0179649	0.000362555	0.000213867
KEGG_PATHWAY	hsa04971:Gastric acid secretion	29	1.08982	5.42063e-05	MYLK2, CALML5, GNAI3, ATP1A3, ADCY3, ITPR2, CALML3, ITPR3, ATP1A1, ADCY8, GNAI1, ACTB, ACTG1, GNAI2, PRKACA, KCNJ1, PRKCG, PRKCB, PRKCA, ATP1B3, SSTR2, ADCY9, CCKBR, GNAS, CALM3, EZR, CALM1, CALM2, CFTR	1571	76	8865	2.15321	0.019113	0.000378381	0.000223202
KEGG_PATHWAY	hsa04929:GnRH secretion	26	0.977076	5.91963e-05	ITPR2, ARRB1, ITPR3, ARRB2, NRAS, GNA11, AKT2, SPP1, MAPK1, CACNA1S, HRAS, KCNJ3, PRKCG, GABBR2, KCNJ5, MAP2K1, KCNJ6, GABBR1, TRPC5, PRKCB, TRPC4, TRPC1, PRKCA, ESR2, KRAS, RAF1	1571	65	8865	2.25716	0.020854	0.000405267	0.000239062
KEGG_PATHWAY	hsa04151:PI3K-Akt signaling pathway	94	3.53251	6.6942e-05	ITGB1, YWHAE, ATF2, GSK3B, HSP90AB1, ITGB5, EPO, YWHAB, ITGB4, TNC, PTEN, PPP2R2A, LAMC2, FGF2, IGF1R, RPTOR, STK11, CCND2, PPP2R1B, YWHAQ, PPP2R1A, MYC, AKT2, CREB3L1, ITGAV, ITGB7, RAC1, HRAS, IL6R, YWHAG, JAK1, YWHAH, PDGFRA, MAP2K1, HSP90AA1, ITGA4, CHUK, ITGA3, ITGA2, MAGI2, RPS6, PRKCA, YWHAZ, EREG, CREB3, CDC37, RAF1, TP53, LAMA5, PRKAA1, PRKAA2, LAMA3, LPAR1, THBS1, EGFR, HSP90B1, INS, PI…	1571	362	8865	1.46528	0.0235504	0.000449648	0.000265242
KEGG_PATHWAY	hsa04213:Longevity regulating pathway - multiple species	25	0.939496	7.33702e-05	PRKAA1, HDAC2, PRKAA2, IRS4, ADCY3, ADCY8, IGF1R, INS, RPTOR, NRAS, AKT2, PRKACA, HRAS, HSPA8, HSPA1L, HSPA6, SIRT1, MTOR, SOD1, ADCY9, CAT, RPS6KB2, KRAS, HSPA1B, HSPA1A	1571	62	8865	2.27536	0.0257826	0.0004837	0.000285329
KEGG_PATHWAY	hsa04713:Circadian entrainment	34	1.27772	7.76761e-05	RYR1, RYR2, CALML5, GNAI3, ADCY3, CALML3, ITPR3, ADCY8, GNAI1, RYR3, GNAI2, GNG2, MAPK1, PRKACA, GRIA3, KCNJ3, PRKCG, KCNJ5, KCNJ6, PRKCB, PRKCA, GNG12, PER2, ADCYAP1, MTNR1A, ADCY9, GNB2, GNB1, GNB4, GNAS, CALM3, GNB5, CALM1, CALM2	1571	97	8865	1.97792	0.0272749	0.000502777	0.000296582
KEGG_PATHWAY	hsa04140:Autophagy - animal	51	1.91657	9.14643e-05	MTMR14, IRS4, WDR41, PTEN, WDR45, IGF1R, RPTOR, STK11, MAP1LC3B, LAMP1, AKT2, LAMP2, PRKACA, HRAS, CTSD, CTSB, SH3GLB1, GABARAPL2, MAP2K1, ATG9A, STX7, GORASP2, TAX1BP1, WDFY3, RAF1, UBA52, SQSTM1, OPTN, RAB7A, RAB1A, PRKAA1, PRKAA2, WDR45B, C9ORF72, INS, PPP2CA, PPP2CB, NRAS, MAPK8, UBB, UBC, MAPK1, YKT6, IGBP1, EIF2S1, MTOR, RPS6KB2, NBR1, BCL2, KRAS, BCL2L1	1571	169	8865	1.70289	0.0320383	0.000581452	0.000342991
KEGG_PATHWAY	hsa04371:Apelin signaling pathway	44	1.65351	0.000109577	RYR1, RYR2, MYLK2, PRKAA1, PRKAA2, CALML5, PDE3B, SERPINE1, GNAI3, ADCY3, ITPR2, CALML3, ITPR3, ADCY8, GNAI1, RYR3, GNAI2, PIK3R5, NRAS, MAP1LC3B, GNG2, CDH1, AKT2, SPP1, MAPK1, PRKACA, HRAS, MAP2K1, PRKCE, RPS6, GNG12, MTOR, ACTA2, ADCY9, GNB2, GNB1, RPS6KB2, GNB4, KRAS, CALM3, GNB5, RAF1, CALM1, CALM2	1571	140	8865	1.77348	0.0382605	0.000684378	0.000403706
KEGG_PATHWAY	hsa05207:Chemical carcinogenesis - receptor activation	61	2.29237	0.000121769	ATF2, HSP90AB1, ARRB1, ARRB2, FGF2, MYC, AKT2, CREB3L1, KPNA6, KPNA5, PRKACA, KPNA2, HRAS, PRKCG, MAP2K1, HSP90AA1, UGT1A1, PRKCB, GSTO1, PRKCA, CREB3, ADCY9, ADRB3, RAF1, UGT2B7, KPNB1, SRC, CHRNA4, CHRNA7, GNAI3, GSTT2, ADCY3, ADRB1, ADRB2, CYP3A4, ADCY8, EGFR, GNAI1, HSP90B1, GNAI2, NRAS, CYP2B6, MAPK1, CACNA1S, GSTT2B, UGT1A6, STAT5A, GSTM3, PTGES3, EPHX1, STAT3, ESR1, MTOR, ESR2, VEGFA, RPS6…	1571	215	8865	1.60101	0.042426	0.000722957	0.000426463
KEGG_PATHWAY	hsa05410:Hypertrophic cardiomyopathy	34	1.27772	0.000121847	ITGB1, RYR2, PRKAA1, PRKAA2, ITGB5, ITGB4, ATP2A3, ATP2A2, ATP2A1, TNF, ACTB, ACTG1, TTN, LMNA, DMD, ITGAV, ITGB7, CACNA1S, EMD, SNTA1, TGFB1, ACE, TPM4, CAV3, ITGA4, TPM3, ITGA3, TPM2, ITGA2, TPM1, AGT, DES, MYH6, MYH7	1571	99	8865	1.93797	0.0424526	0.000722957	0.000426463
KEGG_PATHWAY	hsa04666:Fc gamma R-mediated phagocytosis	34	1.27772	0.000121847	ARPC1B, ARPC5L, INPPL1, ACTR3B, PLD2, CDC42, PAK1, FCGR3A, SCIN, AKT2, CFL2, CFL1, RAC2, MAPK1, RAC1, PRKCG, LYN, ACTR3, ACTR2, MARCKSL1, MAP2K1, GSN, PRKCB, PRKCE, PRKCA, ARPC4, ARPC5, VAV1, DNM2, MARCKS, ARPC2, RPS6KB2, RAF1, ARF6	1571	99	8865	1.93797	0.0424526	0.000722957	0.000426463
KEGG_PATHWAY	hsa01200:Carbon metabolism	38	1.42803	0.000137743	GPI, SHMT2, RPE, DLST, ENO1, PDHB, HK1, GCSH, IDH3B, PGK1, PHGDH, DLAT, IDH3A, G6PD, PDHA1, TPI1, GOT1, IDH3G, MDH2, PGAM1, IDH2, PGAM2, PGD, SDHA, PFKL, PKM, SUCLA2, PC, CAT, PCCB, SUCLG2, PGAM4, ALDOC, ACO2, ALDOA, TKT, DLD, GAPDH	1571	116	8865	1.84854	0.047857	0.00080388	0.000474199
KEGG_PATHWAY	hsa04935:Growth hormone synthesis, secretion and action	39	1.46561	0.000195722	ATF2, GSK3B, SHC1, GNAI3, IRS4, ADCY3, ITPR2, ITPR3, ADCY8, GNAI1, GNAI2, NRAS, MAPK8, GNA11, AKT2, CREB3L1, MAPK1, EP300, CACNA1S, PRKACA, HRAS, PRKCG, STAT5A, MAP2K1, MAP3K1, PRKCB, STAT1, STAT3, PRKCA, CSHL1, MAPK14, SSTR2, MTOR, CREB3, ADCY9, GNAS, GRB2, KRAS, RAF1	1571	122	8865	1.80388	0.0673114	0.00111321	0.00065667
KEGG_PATHWAY	hsa05167:Kaposi sarcoma-associated herpesvirus infection	56	2.10447	0.000197001	GSK3B, CALML5, CALML3, FGF2, ICAM1, PPP3CA, MAP1LC3B, MYC, AKT2, EP300, RAC1, HRAS, JAK1, MAP2K1, CHUK, HLA-B, HLA-C, TRAF2, HLA-A, HLA-F, HLA-G, HLA-E, TNFRSF1A, TRAF3, RAF1, UBA52, TP53, TLR3, SRC, ITPR2, ITPR3, PIK3R5, C3, NRAS, MAPK8, GNG2, UBB, UBC, MAPK1, BID, LYN, STAT1, STAT3, MAPK14, GNG12, MTOR, VEGFA, GNB2, GNB1, GNB4, CTNNB1, KRAS, CALM3, GNB5, CALM1, CALM2	1571	196	8865	1.61226	0.067736	0.00111321	0.00065667
KEGG_PATHWAY	hsa04962:Vasopressin-regulated water reabsorption	19	0.714017	0.000256179	NSF, DYNC1H1, DYNC1I2, RAB5B, RAB5C, DCTN2, DCTN1, AVPR2, ADCY3, RAB11A, CREB3, DYNC1LI2, ADCY9, ARHGDIA, CREB3L1, GNAS, STX4, PRKACA, RAB5A	1571	44	8865	2.43671	0.0871753	0.001425	0.000840587
KEGG_PATHWAY	hsa05032:Morphine addiction	31	1.16498	0.000303318	PDE3B, GNAI3, ADCY3, ARRB1, ARRB2, ADCY8, GNAI1, GNAI2, GNG2, GRK5, GRK4, GRK6, PRKACA, PDE8A, KCNJ3, PRKCG, GABBR2, KCNJ5, KCNJ6, GABBR1, PRKCB, PRKCA, OPRM1, GNG12, GABRG2, ADCY9, GNB2, GNB1, GNB4, GNAS, GNB5	1571	91	8865	1.92231	0.10237	0.00166125	0.000979949
KEGG_PATHWAY	hsa01230:Biosynthesis of amino acids	27	1.01466	0.000309215	ACY1, SHMT2, RPE, MAT2B, ENO1, MAT2A, IDH3B, PGK1, PHGDH, IDH3A, TPI1, GOT1, IDH3G, PGAM1, IDH2, PGAM2, PFKL, PKM, PC, PGAM4, ALDOC, ALDH18A1, ACO2, ALDOA, TKT, GAPDH, OTC	1571	75	8865	2.03144	0.104253	0.00166789	0.000983866
KEGG_PATHWAY	hsa04921:Oxytocin signaling pathway	46	1.72867	0.000322019	RYR1, RYR2, MYLK2, PRKAA1, PRKAA2, CALML5, SRC, GNAI3, ADCY3, ITPR2, CALML3, ITPR3, ADCY8, GNAI1, EGFR, RYR3, ACTB, ACTG1, GNAI2, PIK3R5, PPP3CA, NRAS, RGS2, MAPK1, CACNA1S, PRKACA, HRAS, KCNJ3, PRKCG, KCNJ5, MAP2K1, KCNJ6, PPP1R12A, PRKCB, PRKCA, EEF2, RHOA, MYL6, ADCY9, GNAS, KRAS, CALM3, RAF1, CALM1, MYL9, CALM2	1571	155	8865	1.67467	0.108328	0.00171102	0.00100931
KEGG_PATHWAY	hsa04925:Aldosterone synthesis and secretion	32	1.20256	0.000547068	ATF2, CALML5, ATP1A3, ADCY3, ITPR2, CALML3, ITPR3, ATP1A1, ADCY8, GNA11, CREB3L1, CACNA1S, PRKACA, LDLR, PRKCG, KCNJ5, HSD3B2, PRKCB, PRKCE, ATP2B4, ATP2B3, PRKCA, ATP1B3, ATP2B2, ATP2B1, AGT, CREB3, ADCY9, GNAS, CALM3, CALM1, CALM2	1571	98	8865	1.84258	0.177009	0.00282255	0.00166499
KEGG_PATHWAY	hsa05215:Prostate cancer	32	1.20256	0.000547068	GSK3B, HSP90AB1, GSTP1, PTEN, EGFR, HSP90B1, IGF1R, INS, NRAS, AKT2, CREB3L1, ERBB2, MAPK1, EP300, HRAS, PDGFRA, MAP2K1, HSP90AA1, CHUK, IL1R2, ETV5, MTOR, CREB3, CDK2, BCL2, MDM2, CTNNB1, GRB2, KRAS, RAF1, TP53, FGFR1	1571	98	8865	1.84258	0.177009	0.00282255	0.00166499
KEGG_PATHWAY	hsa05418:Fluid shear stress and atherosclerosis	42	1.57835	0.00056236	PRKAA1, PRKAA2, HSP90AB1, CALML5, SRC, GSTP1, GSTT2, SUMO4, CALML3, TXN, TNF, ACTB, ACTG1, HSP90B1, ICAM1, MAPK8, AKT2, RAC2, RAC3, ITGAV, RAC1, GSTT2B, GSTM3, HSP90AA1, VCAM1, CAV3, CHUK, CAV2, GSTO1, CAV1, IL1R2, MAPK14, RHOA, TNFRSF1A, VEGFA, BCL2, CTNNB1, CALM3, CALM1, CALM2, SQSTM1, TP53	1571	141	8865	1.68086	0.181479	0.00286	0.00168708
KEGG_PATHWAY	hsa05131:Shigellosis	66	2.48027	0.000575284	ITGB1, GSK3B, ARPC1B, ARPC5L, UBE2D1, ILK, TNF, ACTB, HK1, ACTG1, RPTOR, MAP1LC3B, CAPNS1, AKT2, CAPN2, CASP1, CAPN1, RAC1, SKP1, CAST, ACTR3, ACTR2, CHUK, PRKCE, ACTN1, TRAF2, ACTN4, RHOA, TNFRSF1A, VDAC1, UBE2V1, TLN1, PFN1, UBA52, MYL9, SQSTM1, TP53, CD44, VCL, ARF6, SRC, CUL1, ITPR2, NOD1, ITPR3, ACTR3B, MYL12A, EGFR, C3, CDC42, MAPK8, UBB, UBC, MAPK1, ARPC4, ARPC5, MAPK14, MTOR, DIAPH1, TNIP…	1571	250	8865	1.48973	0.185239	0.00288452	0.00170154
KEGG_PATHWAY	hsa05160:Hepatitis C	46	1.72867	0.000593214	YWHAE, GSK3B, CD81, YWHAB, PPP2R2A, TNF, EGFR, PPP2CA, PPP2CB, NRAS, PPP2R1B, YWHAQ, PPP2R1A, MYC, AKT2, MAPK1, BID, HRAS, LDLR, YWHAG, JAK1, YWHAH, MAP2K1, CHUK, STAT1, MX2, STAT3, MX1, TRAF2, EIF2S1, YWHAZ, TNFRSF1A, CLDN10, OCLN, MAVS, PPP2R2B, TRAF3, PPP2R2D, CDK2, CTNNB1, GRB2, KRAS, EIF3E, RAF1, TP53, TLR3	1571	159	8865	1.63254	0.190426	0.00291046	0.00171684
KEGG_PATHWAY	hsa05412:Arrhythmogenic right ventricular cardiomyopathy	29	1.08982	0.000596808	ITGB1, RYR2, ITGB5, ITGB4, ATP2A3, ATP2A2, ATP2A1, ACTB, ACTG1, GJA1, LMNA, CTNNA1, DMD, ITGAV, ITGB7, CACNA1S, EMD, SNTA1, DSP, JUP, ACTN3, CAV3, ITGA4, ACTN2, ITGA3, ITGA2, DES, CTNNB1, DSG2	1571	86	8865	1.90284	0.191462	0.00291046	0.00171684
KEGG_PATHWAY	hsa04922:Glucagon signaling pathway	34	1.27772	0.000611522	PYGB, ATF2, PRKAA1, PRKAA2, CALML5, PDE3B, ITPR2, CALML3, ITPR3, PYGL, PDHB, ACACA, LDHC, PPP3CA, LDHB, LDHA, AKT2, CREB3L1, EP300, PCK1, PRKACA, PDHA1, PGAM1, PGAM2, SIRT1, CREB3, PFKL, PKM, GNAS, PGAM4, CALM3, CALM1, CALM2, LDHAL6A	1571	107	8865	1.79307	0.195688	0.00294191	0.0017354
KEGG_PATHWAY	hsa04725:Cholinergic synapse	36	1.35287	0.000665719	CHRNA4, CHRM4, CHRNA7, GNAI3, ADCY3, ITPR2, ITPR3, ADCY8, GNAI1, GNAI2, PIK3R5, NRAS, GNG2, GNA11, AKT2, CREB3L1, MAPK1, CACNA1S, PRKACA, HRAS, KCNJ3, PRKCG, MAP2K1, KCNJ6, PRKCB, PRKCA, GNG12, CREB3, ADCY9, GNB2, GNB1, GNB4, BCL2, KRAS, CHRFAM7A, GNB5	1571	116	8865	1.75125	0.211068	0.00315995	0.00186401
KEGG_PATHWAY	hsa04910:Insulin signaling pathway	41	1.54077	0.000699897	PYGB, GSK3B, PRKAA1, PRKAA2, CALML5, SHC1, PDE3B, IRS4, INPPL1, CALML3, PYGL, CBL, ACACA, HK1, INS, RPTOR, NRAS, MAPK8, PRKAR2A, AKT2, FLOT1, FLOT2, MAPK1, PCK1, PRKACA, HRAS, PTPN1, MAP2K1, EXOC7, RPS6, MTOR, PRKAR1A, FASN, RPS6KB2, GRB2, KRAS, CALM3, RAF1, CALM1, CALM2, RHOQ	1571	138	8865	1.67651	0.220615	0.00327846	0.00193392
KEGG_PATHWAY	hsa05210:Colorectal cancer	29	1.08982	0.000734049	GSK3B, EGFR, NRAS, MAPK8, BCL2L11, MYC, AKT2, RAC2, MAPK1, PMAIP1, RAC3, RAC1, HRAS, MAP2K1, TGFB1, GADD45B, DCC, MLH1, RHOA, MTOR, EREG, APC, RPS6KB2, BCL2, CTNNB1, GRB2, KRAS, RAF1, TP53	1571	87	8865	1.88097	0.23004	0.00339378	0.00200195
KEGG_PATHWAY	hsa04721:Synaptic vesicle cycle	27	1.01466	0.000768977	ATP6V1A, RAB3A, SLC1A1, CLTC, CLTB, SLC1A3, CLTA, AP2A1, SLC6A1, AP2A2, CPLX4, CLTCL1, ATP6V0A2, ATP6V1H, SLC17A8, ATP6V1E1, ATP6V1C1, AP2M1, NSF, ATP6V0B, AP2B1, DNM1, DNM2, ATP6V1B2, ATP6V0D1, ATP6V0C, STX1A	1571	79	8865	1.92859	0.239562	0.00350969	0.00207032
KEGG_PATHWAY	hsa04918:Thyroid hormone synthesis	26	0.977076	0.000780796	ATF2, ATP1A3, ADCY3, ITPR2, ITPR3, ATP1A1, ADCY8, ASGR1, HSP90B1, ASGR2, TTR, CREB3L1, PRKACA, PRKCG, GPX1, HSPA5, PRKCB, PRKCA, ATP1B3, TSHR, PDIA4, CREB3, ADCY9, ALB, CANX, GNAS	1571	75	8865	1.95621	0.242758	0.00351852	0.00207553
KEGG_PATHWAY	hsa05214:Glioma	26	0.977076	0.000971331	CALML5, SHC1, PTEN, CALML3, EGFR, IGF1R, NRAS, AKT2, MAPK1, HRAS, PRKCG, PDGFRA, MAP2K1, GADD45B, CDKN2A, PRKCB, PRKCA, MTOR, MDM2, GRB2, KRAS, CALM3, RAF1, CALM1, CALM2, TP53	1571	76	8865	1.93047	0.292461	0.00430571	0.00253989
KEGG_PATHWAY	hsa04110:Cell cycle	45	1.69109	0.000979671	YWHAE, GSK3B, HDAC2, PCNA, MCM7, PRKDC, YWHAB, CUL1, PDS5B, PDS5A, AURKB, PPP2CA, PPP2CB, FZR1, CDC23, CDC45, CCND2, PPP2R1B, PTTG1, YWHAQ, PPP2R1A, MYC, CHEK1, CDC27, EP300, SFN, BUB3, SKP2, YWHAG, SKP1, YWHAH, TGFB1, CDKN2C, GADD45B, CDKN2A, YWHAZ, CDK2, MDM2, MCM4, ATM, MCM6, TRIP13, TP53, MCM2, ATR	1571	158	8865	1.60716	0.29456	0.00430571	0.00253989
KEGG_PATHWAY	hsa05219:Bladder cancer	17	0.638858	0.0010325	MAP2K1, CDKN2A, SRC, THBS1, EGFR, VEGFA, RASSF1, NRAS, CDH1, MYC, ERBB2, MDM2, MAPK1, KRAS, RAF1, HRAS, TP53	1571	41	8865	2.33974	0.307716	0.00448255	0.0026442
KEGG_PATHWAY	hsa04912:GnRH signaling pathway	30	1.1274	0.00105165	CALML5, SRC, ADCY3, ITPR2, CALML3, ITPR3, ADCY8, EGFR, PLD2, CDC42, NRAS, MAPK8, GNA11, MAPK1, CACNA1S, PRKACA, HRAS, MAP2K1, MAP3K1, PRKCB, PRKCA, MAPK14, ADCY9, GNAS, GRB2, KRAS, CALM3, RAF1, CALM1, CALM2	1571	93	8865	1.82029	0.312425	0.00451068	0.0026608
KEGG_PATHWAY	hsa04726:Serotonergic synapse	35	1.3153	0.0011717	APP, GNAI3, ITPR2, ALOX12B, ITPR3, CYP2C19, CYP2C18, GNAI1, GNAI2, NRAS, GNG2, CYP2D6, MAPK1, CACNA1S, PRKACA, HRAS, KCNJ3, PRKCG, KCNJ5, MAP2K1, KCNJ6, PRKCB, TRPC1, PRKCA, HTR5A, GNG12, CYP2C9, CYP2C8, GNB2, GNB1, GNB4, GNAS, KRAS, GNB5, RAF1	1571	115	8865	1.71741	0.341222	0.00496576	0.00292924
KEGG_PATHWAY	hsa05212:Pancreatic cancer	26	0.977076	0.00120085	EGFR, PLD2, CDC42, MAPK8, AKT2, ERBB2, RAC2, MAPK1, RAC3, RAC1, JAK1, MAP2K1, TGFB1, GADD45B, CHUK, CDKN2A, STAT1, STAT3, MTOR, VEGFA, RAD51, RPS6KB2, KRAS, RAF1, TP53, BCL2L1	1571	77	8865	1.9054	0.348033	0.00502946	0.00296681
KEGG_PATHWAY	hsa04068:FoxO signaling pathway	39	1.46561	0.00126295	PRKAA1, PRKAA2, IRS4, PTEN, EGFR, IGF1R, INS, STK11, NRAS, MAPK8, BCL2L11, CCND2, AKT2, TNFSF10, MAPK1, EP300, HOMER3, SKP2, PCK1, HRAS, PLK4, GABARAPL2, USP7, MAP2K1, TGFB1, GADD45B, HOMER1, CHUK, HOMER2, STAT3, MAPK14, SIRT1, CAT, CDK2, MDM2, GRB2, KRAS, ATM, RAF1	1571	133	8865	1.65469	0.362305	0.00522804	0.00308396
KEGG_PATHWAY	hsa04216:Ferroptosis	17	0.638858	0.00139761	PRNP, TFRC, ACSL1, ACSL4, SLC3A2, ACSL3, SLC39A14, SAT1, TF, MAP1LC3B, PCBP1, FTH1, PCBP2, VDAC2, GCLM, TP53, FTL	1571	42	8865	2.28403	0.392192	0.00571895	0.00337354
KEGG_PATHWAY	hsa05417:Lipid and atherosclerosis	57	2.14205	0.00144125	GSK3B, HSP90AB1, CALML5, CALML3, TNF, ICAM1, PPP3CA, AKT2, TNFSF10, CASP1, RAC1, HRAS, HSP90AA1, CHUK, APOA1, TRAF2, PRKCA, RHOA, VAV1, TNFRSF1A, CYP2A7, CYP2A6, TRAF3, TP53, SRC, HSPD1, HSP90B1, CDC42, NRAS, MAPK8, CYP2B6, IRAK1, MAPK1, APOB, BID, LDLR, LYN, HSPA8, VCAM1, HSPA1L, HSPA5, HSPA4, HSPA6, STAT3, HSPA2, MAPK14, EIF2S1, CYP2C9, CYP2C8, BCL2, KRAS, CALM3, CALM1, CALM2, HSPA1B, BCL2L1, H…	1571	216	8865	1.4891	0.401576	0.00580331	0.0034233
KEGG_PATHWAY	hsa01522:Endocrine resistance	31	1.16498	0.00145083	SHC1, SRC, ADCY3, ADCY8, EGFR, IGF1R, NRAS, MAPK8, CYP2D6, AKT2, ERBB2, MAPK1, PRKACA, HRAS, MAP2K1, CDKN2C, CDKN2A, MAPK14, ESR1, MTOR, ESR2, ADCY9, SP1, RPS6KB2, BCL2, GNAS, MDM2, GRB2, KRAS, RAF1, TP53	1571	99	8865	1.76697	0.403616	0.00580331	0.0034233
KEGG_PATHWAY	hsa04926:Relaxin signaling pathway	38	1.42803	0.00156808	ATF2, SHC1, SRC, GNAI3, ADCY3, ARRB1, ARRB2, ADCY8, GNAI1, EGFR, GNAI2, NRAS, MAPK8, GNG2, AKT2, CREB3L1, MAPK1, PRKACA, HRAS, MAP2K1, TGFB1, VEGFB, PRKCA, MAPK14, GNG12, VEGFA, ACTA2, CREB3, ADCY9, COL1A2, GNB2, GNB1, GNB4, GNAS, GRB2, KRAS, GNB5, RAF1	1571	130	8865	1.64946	0.428033	0.00620262	0.00365885
KEGG_PATHWAY	hsa04919:Thyroid hormone signaling pathway	36	1.35287	0.00178411	GSK3B, HDAC2, SRC, ATP2A3, ATP1A3, ATP2A2, ATP2A1, ATP1A1, ACTB, ACTG1, MED12, NRAS, MYC, AKT2, MAPK1, EP300, ITGAV, PRKACA, HRAS, WNT4, PRKCG, MAP2K1, PRKCB, STAT1, PRKCA, ATP1B3, ESR1, MTOR, PFKL, MDM2, CTNNB1, KRAS, RAF1, TP53, MYH6, MYH7	1571	122	8865	1.66512	0.470441	0.0069796	0.00411718
KEGG_PATHWAY	hsa00620:Pyruvate metabolism	18	0.676437	0.00194625	PDHA1, MDH2, GLO1, PDHB, ACACA, ALDH3A2, LDHC, GRHPR, LDHB, LDHA, PC, PKM, ALDH1B1, DLAT, PCK1, DLD, ALDH7A1, LDHAL6A	1571	47	8865	2.16111	0.500197	0.00753114	0.00444253
KEGG_PATHWAY	hsa05213:Endometrial cancer	21	0.789177	0.00201665	GSK3B, MAP2K1, GADD45B, PTEN, ILK, MLH1, EGFR, NRAS, APC, CDH1, MYC, AKT2, ERBB2, CTNNA1, MAPK1, CTNNB1, GRB2, KRAS, RAF1, HRAS, TP53	1571	59	8865	2.00849	0.512592	0.00771966	0.00455373
KEGG_PATHWAY	hsa04916:Melanogenesis	31	1.16498	0.00205157	GSK3B, CALML5, GNAI3, ADCY3, CALML3, ADCY8, GNAI1, GNAI2, NRAS, CREB3L1, DVL2, MAPK1, EP300, PRKACA, HRAS, WNT4, PRKCG, MAP2K1, PRKCB, PRKCA, MITF, CREB3, ADCY9, MC1R, GNAS, CTNNB1, KRAS, CALM3, RAF1, CALM1, CALM2	1571	101	8865	1.73198	0.518625	0.00776978	0.0045833
KEGG_PATHWAY	hsa04142:Lysosome	38	1.42803	0.00210823	SCARB2, CD63, CLTC, CLTB, CLTA, ABCB9, GNS, GGA1, AP3M1, CLN3, GM2A, AP1G2, LAMP1, AP1G1, LAMP3, LAMP2, CLTCL1, PSAP, AP1S2, ATP6V0A2, AP1S1, ATP6V1H, AP1S3, CTSD, AP1M1, CTSB, ABCA2, ATP6V0B, AP1B1, AP3D1, NPC1, GLB1, PPT1, TPP1, CD68, ATP6V0D1, ATP6V0C, GLA	1571	132	8865	1.62447	0.528258	0.00790032	0.0046603
KEGG_PATHWAY	hsa04970:Salivary secretion	30	1.1274	0.00216753	CALML5, ATP1A3, ADCY3, ITPR2, ADRB1, CALML3, ITPR3, ADRB2, ATP1A1, BEST2, ADCY8, RYR3, CST1, PRKACA, PRKCG, SLC12A2, PRKCB, ATP2B4, ATP2B3, PRKCA, ATP1B3, ATP2B2, ATP2B1, LYZ, ADCY9, ADRB3, GNAS, CALM3, CALM1, CALM2	1571	97	8865	1.74523	0.538133	0.00803792	0.00474147
KEGG_PATHWAY	hsa03272:Virion - Hepatitis viruses	18	0.676437	0.00252489	CD63, TSG101, CD81, SLC10A1, VPS4B, VPS4A, EGFR, DPP4, TGOLN2, CLDN10, OCLN, LAMP1, EPCAM, LAMP2, CHMP1A, CD9, CHMP4B, LDLR	1571	48	8865	2.11609	0.59343	0.00926662	0.00546626
KEGG_PATHWAY	hsa04024:cAMP signaling pathway	58	2.17963	0.00258786	GLP1R, RYR2, CALML5, PDE3B, ATP2A3, ATP2A2, CALML3, ATP2A1, AKT2, CREB3L1, RAC2, EP300, RAC3, RAC1, PRKACA, ABCC4, MAP2K1, PPP1R12A, ATP1B3, SSTR2, RHOA, VAV1, TIAM1, ADCYAP1, CREB3, ADCY9, ADORA2A, RAF1, MYL9, CFTR, GNAI3, ATP1A3, ADCY3, ADRB1, ADRB2, ATP1A1, ADCY8, GNAI1, GNAI2, PLD2, PAK1, MAPK8, MAPK1, CACNA1S, DRD2, GRIA3, GABBR2, GABBR1, PTCH1, ATP2B4, ATP2B3, ATP2B2, ATP2B1, TSHR, GNAS, CA…	1571	226	8865	1.44818	0.602465	0.00940079	0.00554541
KEGG_PATHWAY	hsa04924:Renin secretion	23	0.864337	0.00297947	ACE, CALML5, PDE3B, GNAI3, ITPR2, CALML3, ADRB1, ITPR3, ADRB2, GNAI1, AGT, GNAI2, ADCYAP1, PPP3CA, ADRB3, GNAS, CLCA1, CALM3, CACNA1S, CALM1, PRKACA, CALM2, CTSB	1571	69	8865	1.88097	0.654331	0.010714	0.00632008
KEGG_PATHWAY	hsa04012:ErbB signaling pathway	27	1.01466	0.0030244	GSK3B, SHC1, SRC, CBL, EGFR, PAK1, NRAS, MAPK8, ERBB3, MYC, AKT2, ERBB2, MAPK1, HRAS, PAK2, PAK4, PRKCG, STAT5A, MAP2K1, PRKCB, PRKCA, MTOR, EREG, RPS6KB2, GRB2, KRAS, RAF1	1571	86	8865	1.77161	0.659832	0.0107669	0.00635123
KEGG_PATHWAY	hsa02010:ABC transporters	17	0.638858	0.00319752	ABCC4, ABCA2, ABCC1, ABCB1, ABCB6, ABCB7, ABCB4, ABCB5, TAP2, TAP1, ABCA7, ABCB8, ABCB9, ABCC11, ABCB10, CFTR, ABCG2	1571	45	8865	2.13176	0.680226	0.0112705	0.00664831
KEGG_PATHWAY	hsa04150:mTOR signaling pathway	43	1.61593	0.00329136	ATP6V1A, GSK3B, PRKAA1, PRKAA2, CAB39L, MAPKAP1, PTEN, SLC3A2, TNF, IGF1R, INS, RPTOR, STK11, NRAS, AKT2, DVL2, ATP6V1H, MAPK1, RICTOR, FNIP1, ATP6V1E1, SKP2, HRAS, ATP6V1C1, WNT4, PRKCG, MAP2K1, CHUK, PRKCB, STRADA, RPS6, PRKCA, RHOA, MTOR, TTI1, TNFRSF1A, RPS6KB2, ATP6V1B2, GRB2, KRAS, LAMTOR1, RAF1, TELO2	1571	158	8865	1.53573	0.690766	0.0114875	0.00677634
KEGG_PATHWAY	hsa05161:Hepatitis B	44	1.65351	0.00345345	ATF2, DDX3X, PCNA, YWHAB, SRC, TNF, NRAS, MAPK8, IRAK1, YWHAQ, MYC, AKT2, CREB3L1, STAT4, MAPK1, EP300, STAT6, BID, HRAS, JAK1, PRKCG, STAT5A, MAP2K1, TGFB1, MAP3K1, CHUK, PRKCB, SLC10A1, STAT1, STAT3, PRKCA, MAPK14, YWHAZ, DDB1, CREB3, MAVS, TRAF3, CDK2, BCL2, GRB2, KRAS, RAF1, TP53, TLR3	1571	163	8865	1.52324	0.708161	0.0119362	0.00704101
KEGG_PATHWAY	hsa05152:Tuberculosis	48	1.80383	0.00362372	CEBPB, RAB5B, RAB5C, CALML5, SRC, CALML3, LSP1, NOD2, TNF, HSPD1, C3, EEA1, PPP3CA, MAPK8, FCGR3A, IRAK1, LAMP1, CLEC7A, AKT2, LAMP2, ATP6V0A2, ATP6V1H, MAPK1, EP300, BID, CTSD, HLA-DQA1, JAK1, HSPA9, ATP6V0B, TGFB1, FCER1G, STAT1, MAPK14, RHOA, TNFRSF1A, BCL2, TLR9, CALM3, RAF1, CLEC4E, ATP6V0D1, CALM1, ATP6V0C, CALM2, RAB5A, RAB7A, HLA-DQB1	1571	182	8865	1.48824	0.725385	0.0124043	0.00731712
KEGG_PATHWAY	hsa04217:Necroptosis	43	1.61593	0.00372603	PYGB, HSP90AB1, VPS4B, VPS4A, PYGL, TNF, MAPK8, AIFM1, FTH1, CHMP1A, CASP1, TNFSF10, STAT4, CAPN2, TRPM7, STAT6, CAPN1, BID, JAK1, STAT5A, HSP90AA1, PARP1, STAT1, STAT3, TRAF2, TNFRSF1A, CYLD, CHMP2B, CHMP4C, BCL2, CHMP4B, VDAC2, PGAM5, VDAC1, SLC25A31, SLC25A5, SLC25A4, PPIA, SQSTM1, TLR3, BIRC3, FTL, SLC25A6	1571	159	8865	1.52607	0.735243	0.012633	0.00745206
KEGG_PATHWAY	hsa04625:C-type lectin receptor signaling pathway	31	1.16498	0.00391122	CALML5, SRC, ITPR2, CALML3, ITPR3, LSP1, TNF, PPP3CA, PAK1, NRAS, MAPK8, CLEC7A, AKT2, CASP1, MAPK1, HRAS, FCER1G, CHUK, STAT1, MAPK14, RHOA, IL2, CYLD, CLEC4D, MDM2, KRAS, CALM3, RAF1, CLEC4E, CALM1, CALM2	1571	105	8865	1.666	0.752198	0.0131358	0.00774865
KEGG_PATHWAY	hsa04015:Rap1 signaling pathway	54	2.02931	0.0043587	ITGB1, CALML5, CTNND1, CALML3, FGF2, ACTB, IGF1R, ACTG1, CDH1, AKT2, RAC2, RAC3, RAC1, HRAS, PRKCG, PDGFRA, MAP2K1, PRKCB, MAGI2, PRKCA, RHOA, VAV1, TIAM1, ADCY9, ADORA2A, EVL, RAF1, TLN1, PFN1, SRC, GNAI3, LPAR1, ADCY3, ADCY8, THBS1, RAP1GAP, EGFR, GNAI1, INS, GNAI2, CDC42, NRAS, MAPK1, DRD2, VEGFB, MAPK14, VEGFA, GNAS, CTNNB1, KRAS, CALM3, CALM1, CALM2, FGFR1	1571	212	8865	1.43734	0.78883	0.0145019	0.00855446
KEGG_PATHWAY	hsa04520:Adherens junction	28	1.05224	0.00473961	SRC, CTNND1, IQGAP1, MYL12A, EGFR, ACTB, ACTG1, IGF1R, CDC42, CDH1, ERBB2, CTNNA1, RAC2, MAPK1, EP300, RAC3, RAC1, PTPN1, CSNK2A1, ACTN1, LMO7, ACTN4, RHOA, TJP1, CTNNB1, MYL9, VCL, FGFR1	1571	93	8865	1.69894	0.815722	0.0156232	0.00921591
KEGG_PATHWAY	hsa00670:One carbon pool by folate	15	0.563698	0.00514076	AHCYL1, AHCY, SHMT2, MTHFR, MAT2B, TYMS, GCSH, ATIC, MTHFD1, MTHFD1L, MAT2A, MTHFD2, DLD, ALDH7A1, GART	1571	39	8865	2.17035	0.840359	0.0167162	0.00986068
KEGG_PATHWAY	hsa04270:Vascular smooth muscle contraction	37	1.39045	0.00516512	MYLK2, CALML5, ADCY3, ITPR2, CALML3, ITPR3, ADCY8, ACTG2, CALD1, GNA11, MAPK1, MYH14, MYH11, CACNA1S, PRKACA, MYH10, PRKCG, MAP2K1, PLA2G2D, PPP1R12A, PRKCB, PRKCE, PRKCA, RHOA, AGT, ACTA2, MYL6, ADCY9, ADORA2A, PLA2G10, GNAS, MYH9, CALM3, RAF1, CALM1, MYL9, CALM2	1571	134	8865	1.55811	0.841745	0.0167162	0.00986068
KEGG_PATHWAY	hsa04670:Leukocyte transendothelial migration	33	1.24014	0.00529234	ITGB1, CTNND1, GNAI3, CXCR4, ARHGAP5, MYL12A, GNAI1, ACTB, ACTG1, GNAI2, ICAM1, CDC42, CTNNA1, RAC2, RAC1, PRKCG, VCAM1, ITGA4, PRKCB, ACTN1, RHOH, MSN, PRKCA, ACTN4, MAPK14, RHOA, VAV1, CLDN10, OCLN, CTNNB1, EZR, MYL9, VCL	1571	116	8865	1.60531	0.848789	0.0168221	0.00992314
KEGG_PATHWAY	hsa04724:Glutamatergic synapse	33	1.24014	0.00529234	GRIK5, SLC1A1, GNAI3, SLC1A3, ADCY3, ITPR2, ITPR3, ADCY8, GNAI1, GNAI2, PLD2, PPP3CA, GNG2, MAPK1, HOMER3, SLC17A8, PRKACA, GRIA3, KCNJ3, PRKCG, HOMER1, PRKCB, HOMER2, TRPC1, PRKCA, GNG12, ADCY9, DLG4, GNB2, GNB1, GNB4, GNAS, GNB5	1571	116	8865	1.60531	0.848789	0.0168221	0.00992314
KEGG_PATHWAY	hsa05145:Toxoplasmosis	32	1.20256	0.0056849	ITGB1, LAMA5, LAMA3, GNAI3, LAMC2, TNF, GNAI1, GNAI2, PIK3R5, MAPK8, IRAK1, AKT2, MAPK1, LDLR, HLA-DQA1, JAK1, HSPA8, TGFB1, LAMB3, HSPA1L, CHUK, STAT1, HSPA6, STAT3, MAPK14, TNFRSF1A, BCL2, HSPA1B, BIRC3, BCL2L1, HSPA1A, HLA-DQB1	1571	112	8865	1.61226	0.868612	0.0179099	0.0105648
KEGG_PATHWAY	hsa03250:Viral life cycle - HIV-1	21	0.789177	0.00581448	RANBP2, CPSF6, TSG101, VPS4B, MX2, VPS4A, MX1, CXCR4, SAMHD1, CDK9, CD4, XPO1, TRIM5, HGS, MAP1B, CHMP4B, EP300, SERINC3, PPIA, RAN, TNPO3	1571	64	8865	1.85158	0.874569	0.0181575	0.0107109
KEGG_PATHWAY	hsa04020:Calcium signaling pathway	62	2.32995	0.00611806	RYR1, RYR2, MYLK2, CALML5, ATP2A3, ATP2A2, CALML3, ATP2A1, FGF2, RYR3, PPP3CA, BDKRB2, PRKACA, PRKCG, PDGFRA, PRKCB, TFEB, PRKCA, TRHR, TRDN, ADCY9, STIM1, ADORA2A, ADRB3, CCKBR, STIM2, CASQ2, VDAC2, VDAC1, SLC25A5, SLC25A4, SLC25A6, PTGER1, CHRNA7, CXCR4, ADCY3, ITPR2, ADRB1, ITPR3, ADRB2, ADCY8, EGFR, ERBB3, GNA11, ERBB2, CACNA1S, NTSR1, NTRK1, ATP2B4, VEGFB, ATP2B3, ATP2B2, ATP2B1, HTR5A, VEGF…	1571	254	8865	1.3774	0.887491	0.0189394	0.0111721
KEGG_PATHWAY	hsa05416:Viral myocarditis	22	0.826757	0.00800567	CXADR, CAV3, CAV1, HLA-B, HLA-C, HLA-A, HLA-F, HLA-G, ACTB, ACTG1, ICAM1, HLA-E, RAC2, RAC3, DMD, RAC1, BID, HLA-DQA1, MYH6, HLA-DQB1, SNTA1, MYH7	1571	70	8865	1.77348	0.942816	0.0245691	0.014493
KEGG_PATHWAY	hsa04130:SNARE interactions in vesicular transport	13	0.488538	0.00829701	STX7, SNAP23, STX18, STX6, STX5, STX4, VAMP4, SEC22B, VAMP5, YKT6, STX1A, VTI1B, VAMP3	1571	33	8865	2.22296	0.948494	0.0250317	0.0147659
KEGG_PATHWAY	hsa01210:2-Oxocarboxylic acid metabolism	13	0.488538	0.00829701	PDHA1, GOT1, ACY1, IDH3G, BCKDHB, IDH2, DLST, PDHB, IDH3B, DLAT, ACO2, DLD, IDH3A	1571	33	8865	2.22296	0.948494	0.0250317	0.0147659
KEGG_PATHWAY	hsa05216:Thyroid cancer	14	0.526118	0.00846509	NTRK1, MAP2K1, GADD45B, TPM3, NRAS, TFG, CDH1, MYC, TPR, MAPK1, CTNNB1, KRAS, HRAS, TP53	1571	37	8865	2.13515	0.95151	0.0253241	0.0149384
KEGG_PATHWAY	hsa04972:Pancreatic secretion	30	1.1274	0.00869146	RYR2, RAB3D, ATP2A3, ATP1A3, ATP2A2, ADCY3, ITPR2, ATP2A1, ITPR3, ATP1A1, ADCY8, CLCA1, RAC1, PRKCG, SLC12A2, PLA2G2D, PRKCB, TRPC1, ATP2B4, ATP2B3, PRKCA, ATP1B3, ATP2B2, ATP2B1, RHOA, RAB11A, ADCY9, PLA2G10, GNAS, CFTR	1571	106	8865	1.59705	0.955296	0.0257847	0.0152101
KEGG_PATHWAY	hsa05120:Epithelial cell signaling in Helicobacter pylori infection	22	0.826757	0.00951853	LYN, ATP6V1A, ATP6V0B, CHUK, SRC, NOD1, MAPK14, EGFR, CDC42, TJP1, PAK1, ADAM17, MAPK8, ATP6V1B2, ATP6V0A2, ATP6V1H, CSK, RAC1, ATP6V1E1, ATP6V0D1, ATP6V0C, ATP6V1C1	1571	71	8865	1.74851	0.966787	0.0280049	0.0165198
KEGG_PATHWAY	hsa04727:GABAergic synapse	26	0.977076	0.010054	SRC, GNAI3, ADCY3, SLC6A1, ADCY8, GNAI1, GNAI2, GNG2, CACNA1S, PRKACA, SLC38A5, PRKCG, NSF, GABARAPL2, GABBR2, KCNJ6, GABBR1, PRKCB, PRKCA, GNG12, GABRG2, ADCY9, GNB2, GNB1, GNB4, GNB5	1571	89	8865	1.64849	0.972603	0.0293378	0.017306
KEGG_PATHWAY	hsa05146:Amoebiasis	29	1.08982	0.0107349	SERPINB10, LAMA5, RAB5B, RAB5C, LAMA3, HSPB1, LAMC2, CD1B, TNF, CD1A, GNA11, PRDX1, PRKACA, PRKCG, SERPINB3, SERPINB4, TGFB1, LAMB3, PRKCB, ACTN1, IL1R2, FN1, PRKCA, ACTN4, COL1A2, GNAS, RAB5A, VCL, RAB7A	1571	103	8865	1.58878	0.978556	0.0310702	0.0183279
KEGG_PATHWAY	hsa05220:Chronic myeloid leukemia	23	0.864337	0.0123716	STAT5A, MAP2K1, HDAC2, TGFB1, GADD45B, CTBP2, CHUK, SHC1, CDKN2A, CTBP1, CBL, BCR, NRAS, MYC, AKT2, MDM2, MAPK1, GRB2, KRAS, RAF1, HRAS, TP53, BCL2L1	1571	77	8865	1.68554	0.988106	0.0355184	0.0209518
KEGG_PATHWAY	hsa04014:Ras signaling pathway	57	2.14205	0.0127691	CALML5, CALML3, FGF2, IGF1R, RASSF1, AKT2, RAC2, RAC3, RAC1, PRKACA, HRAS, PRKCG, PDGFRA, MAP2K1, CHUK, PRKCB, PRKCA, RHOA, TIAM1, PLA2G10, RAF1, RIN1, ARF6, RAB5B, RAB5C, SHC1, EGFR, INS, PLD2, CDC42, NRAS, PAK1, MAPK8, GNG2, MAPK1, SHOC2, PAK2, PAK4, NTRK1, PLA2G2D, VEGFB, GNG12, VEGFA, GNB2, GNB1, NF1, REL, GNB4, KRAS, CALM3, GRB2, GNB5, CALM1, CALM2, RAB5A, FGFR1, BCL2L1	1571	238	8865	1.35145	0.989695	0.0363665	0.0214521
KEGG_PATHWAY	hsa04370:VEGF signaling pathway	19	0.714017	0.0134943	PRKCG, MAP2K1, PRKCB, SRC, HSPB1, PRKCA, MAPK14, VEGFA, CDC42, PPP3CA, NRAS, AKT2, RAC2, RAC3, MAPK1, KRAS, RAC1, RAF1, HRAS	1571	60	8865	1.78692	0.992067	0.0381266	0.0224904
KEGG_PATHWAY	hsa05415:Diabetic cardiomyopathy	50	1.87899	0.0142344	GSK3B, RYR2, COX4I1, COX4I2, PTEN, ATP2A3, ATP2A2, ATP2A1, MPC2, AKT2, RAC2, RAC1, CTSD, PRKCG, G6PD, PARP1, PRKCB, PRKCA, SDHA, UQCRC1, NDUFS3, NDUFS2, VDAC2, NDUFS1, VDAC1, UQCRC2, SLC25A5, SLC25A4, GAPDH, SLC25A6, PDHB, COX5A, INS, MAPK8, NDUFV1, NDUFA9, TGFB1, PDHA1, ACE, NDUFA5, NDUFA4, NDUFA3, GFPT1, MAPK14, MTOR, AGT, COL1A2, SP1, NDUFAB1, SLC25A31	1571	205	8865	1.37632	0.993927	0.039678	0.0234056
KEGG_PATHWAY	hsa05134:Legionellosis	18	0.676437	0.0142663	RAB1A, HSPA8, VCP, HSPA1L, SAR1A, SAR1B, HSPA6, TNF, HSPD1, CLK1, C3, EEF1G, EEF1A1, HSF1, CASP1, SEC22B, HSPA1B, HSPA1A	1571	56	8865	1.81379	0.993996	0.039678	0.0234056
KEGG_PATHWAY	hsa05135:Yersinia infection	36	1.35287	0.0145846	ITGB1, GSK3B, SRC, ARPC1B, ARPC5L, TNF, ACTR3B, ACTB, ACTG1, CDC42, MAPK8, IRAK1, AKT2, CASP1, RAC2, MAPK1, RAC3, RAC1, ACTR3, ACTR2, MAP2K1, ITGA4, CHUK, RHOG, FN1, TRAF2, ARPC4, ARPC5, MAPK14, RHOA, IL2, VAV1, CD4, ARPC2, CD8A, ARF6	1571	138	8865	1.47206	0.994648	0.040249	0.0237424
KEGG_PATHWAY	hsa04933:AGE-RAGE signaling pathway in diabetic complications	28	1.05224	0.0151179	SERPINE1, TNF, ICAM1, CDC42, NRAS, MAPK8, AKT2, PIM1, MAPK1, RAC1, HRAS, STAT5A, TGFB1, VCAM1, PRKCB, STAT1, PRKCE, STAT3, FN1, VEGFB, PRKCA, MAPK14, AGT, VEGFA, DIAPH1, COL1A2, BCL2, KRAS	1571	101	8865	1.56437	0.995586	0.0413997	0.0244212
KEGG_PATHWAY	hsa04723:Retrograde endocannabinoid signaling	38	1.42803	0.0171234	GNAI3, ADCY3, ITPR2, ITPR3, ADCY8, GNAI1, GNAI2, MAPK8, GNG2, MAPK1, SLC17A8, CACNA1S, PRKACA, NDUFV1, GRIA3, KCNJ3, PRKCG, NDUFA9, KCNJ5, KCNJ6, NDUFA5, PRKCB, NDUFA4, NDUFA3, PRKCA, MAPK14, GNG12, GABRG2, ADCY9, GNB2, GNB1, NDUFAB1, GNB4, NDUFS3, NDUFS2, NDUFS1, GNB5, MGLL	1571	149	8865	1.43913	0.997864	0.0465339	0.0274498
KEGG_PATHWAY	hsa03030:DNA replication	13	0.488538	0.0175078	RFC5, FEN1, PCNA, MCM7, RFC2, RPA1, RPA2, RPA3, MCM4, MCM6, SSBP1, POLE, MCM2	1571	36	8865	2.03771	0.998141	0.047218	0.0278533
KEGG_PATHWAY	hsa04062:Chemokine signaling pathway	47	1.76625	0.0180121	GSK3B, SHC1, SRC, CCL4L2, GNAI3, CXCR4, ADCY3, ARRB1, ARRB2, ADCY8, GNAI1, GNAI2, PIK3R5, CDC42, GRK1, PAK1, NRAS, GNG2, GRK5, GRK4, AKT2, GRK6, RAC2, MAPK1, RAC3, CCR6, RAC1, PRKACA, HRAS, LYN, MAP2K1, CHUK, PRKCB, STAT1, STAT3, GNG12, RHOA, VAV1, TIAM1, ADCY9, GNB2, GNB1, GNB4, GRB2, KRAS, GNB5, RAF1	1571	193	8865	1.37418	0.998452	0.0482129	0.0284402
KEGG_PATHWAY	hsa05142:Chagas disease	28	1.05224	0.0194867	SERPINE1, GNAI3, PPP2R2A, TNF, GNAI1, GNAI2, PPP2CA, C3, PPP2CB, MAPK8, IRAK1, PPP2R1B, PPP2R1A, GNA11, AKT2, BDKRB2, MAPK1, TGFB1, ACE, CHUK, MAPK14, IL2, TNFRSF1A, PPP2R2B, PPP2R2D, TLR9, GNAS, CALR	1571	103	8865	1.53399	0.999093	0.0517706	0.0305388
KEGG_PATHWAY	hsa04720:Long-term potentiation	20	0.751597	0.0207974	PRKCG, MAP2K1, CALML5, PRKCB, ITPR2, CALML3, PRKCA, ITPR3, ADCY8, PPP3CA, NRAS, EP300, MAPK1, KRAS, CALM3, CALM1, RAF1, PRKACA, HRAS, CALM2	1571	67	8865	1.68445	0.999437	0.0548436	0.0323516
KEGG_PATHWAY	hsa04923:Regulation of lipolysis in adipocytes	18	0.676437	0.0239228	PDE3B, GNAI3, IRS4, AQP7, ADCY3, ADRB1, ADRB2, ADCY8, GNAI1, TSHR, INS, GNAI2, ADCY9, ADRB3, AKT2, GNAS, PRKACA, MGLL	1571	59	8865	1.72156	0.99982	0.0626215	0.0369397
KEGG_PATHWAY	hsa05223:Non-small cell lung cancer	21	0.789177	0.0259722	PRKCG, STAT5A, MAP2K1, GADD45B, CDKN2A, PRKCB, STAT3, PRKCA, EGFR, RASSF1, NRAS, KIF5C, AKT2, KIF5B, ERBB2, MAPK1, GRB2, KRAS, RAF1, HRAS, TP53	1571	73	8865	1.6233	0.999915	0.0674897	0.0398113
KEGG_PATHWAY	hsa04114:Oocyte meiosis	35	1.3153	0.0267216	YWHAE, CALML5, YWHAB, CUL1, ADCY3, ITPR2, CALML3, ITPR3, ADCY8, AURKA, IGF1R, INS, PPP2CA, PPP2CB, PPP3CA, CDC23, PPP2R1B, PTTG1, YWHAQ, PPP2R1A, CDC27, MAPK1, PRKACA, YWHAG, SKP1, YWHAH, MAP2K1, MAPK14, YWHAZ, MOS, ADCY9, CDK2, CALM3, CALM1, CALM2	1571	139	8865	1.42087	0.999935	0.0689339	0.0406632
KEGG_PATHWAY	hsa04979:Cholesterol metabolism	16	0.601278	0.0273618	STARD3, LRPAP1, APOA2, APOA1, APOC3, NCEH1, NPC1, VAPA, VAPB, APOC2, APOC1, VDAC2, VDAC1, APOE, APOB, LDLR	1571	51	8865	1.77032	0.999949	0.0700776	0.0413379
KEGG_PATHWAY	hsa05133:Pertussis	22	0.826757	0.0275894	ITGB1, C1S, CALML5, GNAI3, CALML3, NOD1, MAPK14, TNF, RHOA, GNAI1, GNAI2, C3, MAPK8, IRAK1, CFL2, CFL1, CASP1, SERPING1, MAPK1, CALM3, CALM1, CALM2	1571	78	8865	1.59159	0.999953	0.070156	0.0413841
KEGG_PATHWAY	hsa01523:Antifolate resistance	11	0.413378	0.028943	ABCC4, ABCC1, ATIC, CHUK, SHMT2, MTHFR, TYMS, TNF, GART, SLC19A1, ABCG2	1571	30	8865	2.06906	0.999971	0.0730759	0.0431066
KEGG_PATHWAY	hsa05150:Staphylococcus aureus infection	27	1.01466	0.030213	C1S, KRT24, KRT23, KRT40, ICAM1, C3, KRT33B, KRT33A, FCGR3A, KRT26, HLA-DQA1, FGG, KRT13, KRT35, DEFA3, KRT12, KRT34, KRT10, KRT31, KRT9, KRT19, KRT18, KRT17, KRT16, KRT14, DSG1, HLA-DQB1	1571	102	8865	1.49371	0.999982	0.0757454	0.0446813
KEGG_PATHWAY	hsa04660:T cell receptor signaling pathway	31	1.16498	0.0334914	GSK3B, PPP2R2A, TNF, PPP2CA, CDC42, PPP2CB, PPP3CA, PAK1, NRAS, MAPK8, PPP2R1B, PPP2R1A, AKT2, MAPK1, HRAS, PAK2, PAK4, MAP2K1, CHUK, MAPK14, RHOA, IL2, VAV1, DLG1, CD4, PPP2R2B, CD8A, PPP2R2D, GRB2, KRAS, RAF1	1571	122	8865	1.43385	0.999995	0.0833773	0.0491832
KEGG_PATHWAY	hsa04115:p53 signaling pathway	21	0.789177	0.0341656	RRM2, GADD45B, CDKN2A, GORAB, SERPINE1, PTEN, PPM1D, THBS1, CCND2, PPP1R13L, CHEK1, CDK2, MDM2, BCL2, PMAIP1, ATM, SFN, BID, TP53, ATR, BCL2L1	1571	75	8865	1.58001	0.999996	0.084465	0.0498249
KEGG_PATHWAY	hsa05204:Chemical carcinogenesis - DNA adducts	20	0.751597	0.0370472	GSTM3, CBR1, UGT1A1, GSTO1, GSTP1, EPHX1, GSTT2, CYP3A4, CYP2C19, CYP3A5, CYP2C18, CYP3A7, CYP2A7, CYP2C9, CYP2A6, CYP2C8, NAT2, GSTT2B, UGT2B7, UGT1A6	1571	71	8865	1.58955	0.999999	0.0903343	0.0532871
KEGG_PATHWAY	hsa04917:Prolactin signaling pathway	20	0.751597	0.0370472	STAT5A, GSK3B, MAP2K1, SHC1, STAT1, SRC, STAT3, MAPK14, ESR1, ESR2, INS, NRAS, MAPK8, CCND2, AKT2, MAPK1, GRB2, KRAS, RAF1, HRAS	1571	71	8865	1.58955	0.999999	0.0903343	0.0532871
KEGG_PATHWAY	hsa03430:Mismatch repair	9	0.338219	0.0380762	RFC5, PCNA, EXO1, RFC2, RPA3, RPA1, RPA2, SSBP1, MLH1	1571	23	8865	2.20809	0.999999	0.0922118	0.0543946
KEGG_PATHWAY	hsa05164:Influenza A	41	1.54077	0.0406395	TMPRSS4, TNF, ACTB, ACTG1, ICAM1, DNAJB1, XPO1, AKT2, CASP1, KPNA6, TNFSF10, MAPK1, TRIM25, EP300, KPNA5, BID, KPNA2, HLA-DQA1, JAK1, FDPS, MAP2K1, CHUK, PRKCB, STAT1, MX2, MX1, PRKCA, EIF2S1, RAB11A, TNFRSF1A, MAVS, HNRNPUL1, TRAF3, VDAC1, SLC25A31, RAF1, SLC25A5, SLC25A4, TLR3, SLC25A6, HLA-DQB1	1571	173	8865	1.33734	1	0.0977546	0.0576642
KEGG_PATHWAY	hsa04911:Insulin secretion	23	0.864337	0.0421038	PRKCG, GLP1R, ATF2, RYR2, RAB3A, PRKCB, ADCY3, ATP1A3, ATP1B3, PRKCA, ITPR3, ATP1A1, ADCY8, INS, ADCYAP1, CREB3, ADCY9, GNA11, CREB3L1, GNAS, CACNA1S, PRKACA, STX1A	1571	86	8865	1.50915	1	0.100597	0.0593409
KEGG_PATHWAY	hsa04928:Parathyroid hormone synthesis, secretion and action	29	1.08982	0.0437079	ATF2, GNAI3, ADCY3, ITPR2, ARRB1, ITPR3, ARRB2, ADCY8, GNAI1, EGFR, GNAI2, PLD2, GNA11, CREB3L1, MAPK1, PRKACA, PRKCG, MAP2K1, PRKCB, PRKCA, RHOA, CREB3, ADCY9, SP1, WNK1, BCL2, GNAS, RAF1, FGFR1	1571	115	8865	1.42299	1	0.103734	0.0611911
KEGG_PATHWAY	hsa05332:Graft-versus-host disease	14	0.526118	0.044018	KIR3DS1, HLA-B, HLA-C, HLA-A, KIR3DL3, HLA-F, TNF, HLA-G, IL2, HLA-E, KLRD1, KLRC1, HLA-DQA1, HLA-DQB1	1571	45	8865	1.75557	1	0.103778	0.0612171
KEGG_PATHWAY	hsa00640:Propanoate metabolism	11	0.413378	0.0445157	LDHC, LDHB, LDHA, SUCLA2, BCKDHB, PCCB, ECHDC1, SUCLG2, DLD, LDHAL6A, ACACA	1571	32	8865	1.93975	1	0.104261	0.061502
KEGG_PATHWAY	hsa00480:Glutathione metabolism	17	0.638858	0.0472861	GSTM3, G6PD, RRM2, GPX1, GSTO1, GSTP1, LANCL1, IDH2, GSTT2, TXNDC12, PGD, PRDX6, GGCT, CHAC2, LAP3, GCLM, GSTT2B	1571	59	8865	1.62592	1	0.110025	0.0649024
KEGG_PATHWAY	hsa05225:Hepatocellular carcinoma	40	1.50319	0.0476383	SMARCD1, GSK3B, SHC1, GSTP1, PTEN, GSTT2, EGFR, ACTB, ACTG1, IGF1R, NRAS, MYC, AKT2, DVL2, MAPK1, DPF3, HRAS, GSTT2B, WNT4, PRKCG, GSTM3, PBRM1, MAP2K1, TGFB1, SMARCC2, GADD45B, CDKN2A, PRKCB, TXNRD2, GSTO1, PRKCA, MTOR, APC, RPS6KB2, CTNNB1, GRB2, KRAS, RAF1, TP53, BCL2L1	1571	170	8865	1.32774	1	0.110125	0.0649614
KEGG_PATHWAY	hsa04611:Platelet activation	31	1.16498	0.0494268	ITGB1, MYLK2, SRC, SNAP23, GNAI3, ADCY3, ITPR2, ITPR3, ADCY8, MYL12A, GNAI1, ACTB, ACTG1, GNAI2, PIK3R5, AKT2, MAPK1, PRKACA, FGB, LYN, FCER1G, PPP1R12A, ITGA2, FGG, MAPK14, RHOA, ADCY9, COL1A2, STIM1, GNAS, TLN1	1571	126	8865	1.38833	1	0.113014	0.0666656
KEGG_PATHWAY	hsa00785:Lipoic acid metabolism	8	0.300639	0.049523	GCSH, PDHA1, BCKDHB, DLST, DLAT, PDHB, LIAS, DLD	1571	20	8865	2.25716	1	0.113014	0.0666656
KEGG_PATHWAY	hsa04664:Fc epsilon RI signaling pathway	19	0.714017	0.0522367	LYN, MAP2K1, FCER1G, IL13, PRKCA, MAPK14, TNF, VAV1, NRAS, MAPK8, AKT2, RAC2, RAC3, MAPK1, GRB2, KRAS, RAC1, RAF1, HRAS	1571	69	8865	1.55384	1	0.118448	0.0698708
KEGG_PATHWAY	hsa04152:AMPK signaling pathway	30	1.1274	0.0536698	PRKAA1, PRKAA2, CAB39L, IRS4, PPP2R2A, ACACA, IGF1R, INS, PPP2CA, RPTOR, PPP2CB, STK11, PPP2R1B, PPP2R1A, AKT2, CREB3L1, PCK1, RAB2A, STRADA, EEF2, SIRT1, MTOR, CREB3, PFKL, RAB14, PPP2R2B, FASN, PPP2R2D, RPS6KB2, CFTR	1571	122	8865	1.3876	1	0.120927	0.0713332
KEGG_PATHWAY	hsa04927:Cortisol synthesis and secretion	18	0.676437	0.0568759	ATF2, HSD3B2, ADCY3, ITPR2, ITPR3, ADCY8, AGT, CREB3, NCEH1, ADCY9, SP1, GNA11, CREB3L1, GNAS, CACNA1S, PRKACA, LDLR, PDE8A	1571	65	8865	1.56265	1	0.127345	0.0751191
KEGG_PATHWAY	hsa05211:Renal cell carcinoma	19	0.714017	0.0591328	MAP2K1, EGLN3, TGFB1, CUL2, VEGFA, CDC42, PAK1, NRAS, AKT2, EP300, MAPK1, GRB2, KRAS, VHL, RAC1, RAF1, HRAS, PAK2, PAK4	1571	70	8865	1.53164	1	0.13157	0.0776117
KEGG_PATHWAY	hsa04976:Bile secretion	23	0.864337	0.065505	ABCC4, ABCB1, UGT1A1, SLC10A1, ABCB4, EPHX1, ADCY3, ATP1A3, ATP1B3, ATP1A1, CYP3A4, ADCY8, SLCO1B1, NCEH1, ADCY9, SLCO1B3, GNAS, PRKACA, LDLR, UGT2B7, CFTR, UGT1A6, ABCG2	1571	90	8865	1.44208	1	0.143949	0.0849139
KEGG_PATHWAY	hsa04211:Longevity regulating pathway	23	0.864337	0.065505	ATF2, PRKAA1, PRKAA2, IRS4, ADCY3, ADCY8, SIRT1, MTOR, INS, IGF1R, RPTOR, CREB3, STK11, NRAS, ADCY9, AKT2, CREB3L1, CAT, RPS6KB2, KRAS, PRKACA, HRAS, TP53	1571	90	8865	1.44208	1	0.143949	0.0849139
KEGG_PATHWAY	hsa04064:NF-kappa B signaling pathway	26	0.977076	0.0682395	CCL4L2, TNF, ICAM1, IRAK1, PPP1R13L, TRIM25, ERC1, LYN, CARD10, UBE2I, VCAM1, GADD45B, PARP1, CSNK2A1, CHUK, PRKCB, TRAF2, TRAF1, TNFRSF1A, EDAR, CYLD, TRAF3, BCL2, ATM, BIRC3, BCL2L1	1571	105	8865	1.39729	1	0.149038	0.0879159
KEGG_PATHWAY	hsa04722:Neurotrophin signaling pathway	29	1.08982	0.0697781	YWHAE, GSK3B, CALML5, PRDM4, SHC1, CALML3, PSEN1, CDC42, NRAS, MAPK8, IRAK1, ARHGDIA, AKT2, MAPK1, RAC1, HRAS, NTRK1, MAP2K1, MAP3K1, MAPK14, RHOA, BCL2, GRB2, KRAS, CALM3, RAF1, CALM1, CALM2, TP53	1571	120	8865	1.3637	1	0.151167	0.0891717
KEGG_PATHWAY	hsa00983:Drug metabolism - other enzymes	21	0.789177	0.0700635	GSTM3, CDA, DUT, RRM2, UGT1A1, TPMT, GSTO1, GSTP1, GSTT2, CYP3A4, NME1, CYP2A7, CYP2A6, NAT2, IMPDH2, DPYD, CMPK1, TK1, GSTT2B, UGT2B7, UGT1A6	1571	81	8865	1.46297	1	0.151167	0.0891717
KEGG_PATHWAY	hsa05221:Acute myeloid leukemia	18	0.676437	0.081672	STAT5A, CEBPA, MAP2K1, JUP, CHUK, STAT3, MTOR, PER2, NRAS, MYC, AKT2, RPS6KB2, PIM1, MAPK1, GRB2, KRAS, RAF1, HRAS	1571	68	8865	1.49371	1	0.175152	0.10332
KEGG_PATHWAY	hsa04981:Folate transport and metabolism	10	0.375799	0.0834853	ABCC4, SLCO1B1, ABCC1, MTHFD1, SHMT2, SLCO1B3, MTHFR, TYMS, SLC19A1, ABCG2	1571	31	8865	1.82029	1	0.175915	0.10377
KEGG_PATHWAY	hsa03060:Protein export	10	0.375799	0.0834853	SEC61A2, UBL4A, BAG6, SEC61A1, HSPA5, SRPRB, SRP68, SRP14, GET4, SEC63	1571	31	8865	1.82029	1	0.175915	0.10377
KEGG_PATHWAY	hsa05218:Melanoma	19	0.714017	0.0835104	PDGFRA, MAP2K1, GADD45B, CDKN2A, PTEN, MITF, FGF2, EGFR, IGF1R, NRAS, CDH1, AKT2, MDM2, MAPK1, KRAS, RAF1, HRAS, TP53, FGFR1	1571	73	8865	1.4687	1	0.175915	0.10377
KEGG_PATHWAY	hsa05222:Small cell lung cancer	23	0.864337	0.0880989	ITGB1, LAMA5, GADD45B, LAMB3, CHUK, ITGA3, ITGA2, LAMA3, PTEN, FN1, LAMC2, TRAF2, TRAF1, TRAF3, MYC, AKT2, CDK2, BCL2, ITGAV, SKP2, TP53, BIRC3, BCL2L1	1571	93	8865	1.39556	1	0.183783	0.108411
KEGG_PATHWAY	hsa01240:Biosynthesis of cofactors	35	1.3153	0.0882777	VKORC1L1, PDXK, SHMT2, MPI, MAT2B, LIAS, AK8, RDH12, ALDH1B1, SPR, MTHFD1L, MAT2A, RDH11, AFMID, GMPPA, ASPDH, RDH13, UGT1A6, VKORC1, ADSL, UGT1A1, CAD, CTPS1, COASY, NME1, ALDH3A2, UGDH, MTHFD1, GGCX, MTHFD2, ALPP, CMPK1, GCLM, DLD, UGT2B7	1571	153	8865	1.29086	1	0.183783	0.108411
KEGG_PATHWAY	hsa04360:Axon guidance	41	1.54077	0.090962	ITGB1, GSK3B, SRC, GNAI3, ILK, CXCR4, SEMA3E, MYL12A, GNAI1, GNAI2, RND1, CDC42, PPP3CA, PAK1, NRAS, DPYSL2, CFL2, CFL1, RAC2, MAPK1, RAC3, RAC1, HRAS, PAK2, WNT4, PAK4, TRPC5, DCC, RYK, TRPC4, EPHA8, PTCH1, TRPC1, PRKCA, RHOD, RHOA, PLXNB2, KRAS, RAF1, EPHA1, MYL9	1571	184	8865	1.25739	1	0.187867	0.110821
KEGG_PATHWAY	hsa05031:Amphetamine addiction	18	0.676437	0.091295	PRKCG, ATF2, HDAC2, CALML5, PRKCB, CALML3, PRKCA, SIRT1, CREB3, PPP3CA, CREB3L1, GNAS, CALM3, CALM1, PRKACA, CALM2, GRIA3, STX1A	1571	69	8865	1.47206	1	0.187867	0.110821
KEGG_PATHWAY	hsa00330:Arginine and proline metabolism	14	0.526118	0.0919125	OAT, GOT1, CKMT1A, SAT1, CNDP2, ALDH3A2, ALDH4A1, P4HA1, ALDH1B1, CKMT1B, CKB, ALDH18A1, LAP3, ALDH7A1	1571	50	8865	1.58001	1	0.188051	0.110929
KEGG_PATHWAY	hsa03460:Fanconi anemia pathway	15	0.563698	0.0951508	TOP3B, FANCI, RPA1, FANCA, RPA2, FANCC, FANCB, MLH1, PALB2, RAD51, SLX4, FANCD2, RPA3, TELO2, ATR	1571	55	8865	1.53897	1	0.193564	0.114181
KEGG_PATHWAY	hsa04512:ECM-receptor interaction	22	0.826757	0.0960445	ITGB1, LAMA5, LAMB3, ITGB5, ITGA4, ITGB4, ITGA3, ITGA2, LAMA3, TNC, FN1, LAMC2, HMMR, THBS1, VTN, COL1A2, SV2A, SPP1, COL9A1, ITGAV, ITGB7, CD44	1571	89	8865	1.39487	1	0.194272	0.114599
KEGG_PATHWAY	hsa05231:Choline metabolism in cancer	24	0.901917	0.0970701	SLC44A5, PRKCG, PDGFRA, MAP2K1, PRKCB, SLC22A2, PRKCA, EGFR, MTOR, PLD2, NRAS, MAPK8, SP1, AKT2, RPS6KB2, RAC2, RAC3, MAPK1, CHPT1, GRB2, KRAS, RAC1, RAF1, HRAS	1571	99	8865	1.36798	1	0.194964	0.115007
KEGG_PATHWAY	hsa04931:Insulin resistance	26	0.977076	0.0974822	PYGB, GSK3B, PRKAA1, PRKAA2, PTEN, PYGL, TNF, INS, MAPK8, AKT2, CREB3L1, PCK1, PTPN1, PRKCB, PRKCE, GFPT1, STAT3, MTOR, AGT, TNFRSF1A, MLXIPL, CREB3, RPS6KB2, SLC27A6, TRIB3, OGT	1571	109	8865	1.34601	1	0.194964	0.115007

[truncated: 8 more sheets: TF-analysis, DGIdb-VIPs, DGIdb-VIPs-analysis, Shadow VIPs, Shadow_Funtional KS, DGIdb-Shadow-VIPs, DGIdb-Shadow-VIPs-analysis, RVIS]
